# Supplementary material for: Identification and Expression Analysis of Hexokinases Family in Saccharum spontaneum L. under Drought and Cold Stresses
Source: Plants (Basel). 2023 Mar 7;12(6):1215. doi: 10.3390/plants12061215 (PMC10056587; doi:10.3390/plants12061215)
Supplement: Supplementary file 1 [file plants-12-01215-s001.zip › supplement tables.xlsx]

## Sheet: Table S1
Table S1 The detailded information of HXK genes included in this study
Name	Gene ID	Chromosome	start	end	Protein Length（aa）	Protein MW（Da）	pI	Instability index	Aliphatic index	Grand average of hydropathicity (GRAVY)	WoLF PSORT
SsHXK1	Sspon.03G0006720-1A-mRNA-1	Chr3A	18458440	18465160	506	55033	6.06	34.32	96.21	-0.088	chlo
SsHXK2	Sspon.03G0007470-1A-mRNA-1	Chr3A	20258752	20266162	417	45208	7.64	37.55	90.58	-0.037	chlo
SsHXK3	Sspon.03G0022770-1A-mRNA-1	Chr3A	69535959	69538903	540	58534.7	5.2	34.42	91.26	-0.111	cyto
SsHXK4	Sspon.03G0026940-1B-mRNA-1	Chr3B	4255145	4262227	654	70491.4	9.45	46.77	88.52	-0.167	chlo
SsHXK5	Sspon.03G0032830-1B-mRNA-1	Chr3B	41294506	41298316	512	55598.2	7.65	38.4	95.1	0.027	chlo
SsHXK6	Sspon.03G0022770-2B-mRNA-1	Chr3B	91970769	91973667	464	50007.1	5.42	30.96	92.74	-0.125	cyto
SsHXK7	Sspon.03G0039300-1C-mRNA-1	Chr3C	12712962	12718569	507	55546.2	4.96	38.36	100.55	-0.03	cyto
SsHXK8	Sspon.03G0022770-3C-mRNA-1	Chr3C	88214691	88217921	481	51611.8	5.26	33.11	92.33	-0.136	cyto
SsHXK9	Sspon.03G0026940-3D-mRNA-1	Chr3D	4547055	4551586	535	57866.1	5.65	34	100.47	0.005	chlo
SsHXK10	Sspon.03G0006720-2P-mRNA-1	Chr3D	23344408	23351338	506	55046.1	6.26	33.79	96.4	-0.088	chlo
SsHXK11	Sspon.03G0006720-2D-mRNA-1	Chr3D	23407716	23414392	491	53318	6.15	34.59	96.58	-0.09	chlo
SsHXK12	Sspon.03G0007470-2D-mRNA-1	Chr3D	25390183	25393918	513	56101.6	6.54	41.42	93.55	-0.037	mito
SsHXK13	Sspon.03G0022770-4D-mRNA-1	Chr3D	55003404	55024884	484	53329.7	5.19	29.96	94.32	-0.186	cyto
SsHXK14	Sspon.03G0006720-1P-mRNA-1	Chr7A	9782198	9787701	632	67665.7	5.9	34.62	100.43	0.053	plas
SsHXK15	Sspon.07G0011410-1A-mRNA-1	Chr7A	39918914	39921917	440	47240.6	5.25	44.87	94.73	-0.051	cyto
SsHXK16	Sspon.07G0011410-1T-mRNA-1	Chr7A	39957476	39960752	461	49524.4	5.08	40.59	97.4	-0.019	cyto
SsHXK17	Sspon.07G0003920-2B-mRNA-1	Chr7B	8847896	8849895	211	23062.6	6.93	41.3	97.01	0.026	chlo
SsHXK18	Sspon.07G0011410-2B-mRNA-1	Chr7B	45453187	45457038	470	50474.6	5.13	38.85	96.15	-0.028	chlo
SsHXK19	Sspon.03G0006720-3P-mRNA-1	Chr7D	8941792	8946381	507	54881.9	6.05	35.93	95.58	-0.046	chlo
SsHXK20	Sspon.07G0011410-3D-mRNA-1	Chr7D	37473521	37476809	459	49272.2	5.12	38.18	97.6	-0.007	cyto

## Sheet: Table S2
Table S2 Syntenic relationships of HXK genes in Saccharum spontaneum
Gene ID	Gene ID	Ka	Ks	Ka/Ks	Selection pressure
Sspon.03G0022770-1A-mRNA-1	Sspon.03G0022770-2B-mRNA-1	0.00890785	0.0140613	0.633499	Purifying selection
Sspon.03G0022770-1A-mRNA-1	Sspon.03G0022770-3C-mRNA-1	0.00642009	0.0145072	0.442545	Purifying selection
Sspon.03G0022770-1A-mRNA-1	Sspon.03G0022770-4D-mRNA-1	0.0158616	0.0223897	0.708433	Purifying selection
Sspon.03G0026940-1B-mRNA-1	Sspon.03G0026940-3D-mRNA-1	0.00458087	0.0104851	0.436893	Purifying selection
Sspon.03G0022770-2B-mRNA-1	Sspon.03G0022770-3C-mRNA-1	0.00862078	0.0151674	0.568378	Purifying selection
Sspon.03G0022770-2B-mRNA-1	Sspon.03G0022770-4D-mRNA-1	0.0208632	0.0388238	0.537382	Purifying selection
Sspon.03G0022770-3C-mRNA-1	Sspon.03G0022770-4D-mRNA-1	0.0189942	0.0338815	0.560605	Purifying selection
Sspon.03G0006720-2P-mRNA-1	Sspon.03G0006720-1P-mRNA-1	0.0996703	0.89474	0.111396	Purifying selection
Sspon.03G0006720-2D-mRNA-1	Sspon.03G0006720-3P-mRNA-1	0.105646	0.859177	0.122961	Purifying selection
Sspon.03G0006720-1P-mRNA-1	Sspon.07G0003920-2B-mRNA-1	0.0021239	0.00621765	0.341591	Purifying selection
Sspon.07G0011410-2B-mRNA-1	Sspon.07G0011410-3D-mRNA-1	0.00192787	0.0209856	0.091866	Purifying selection

## Sheet: Table S3
Table S3 The detail information of HXK conserved motif
name	width	best match sequence	E-value	logo
motif1	50	QRELGFTFSFPVKQTSVASGTLIKWTKGFSIBDAVGEDVVAELQTAMERQ	1.6E-651
motif2	50	DMKVAALVNDTVGTLAGGRYYDNDVVAAVILGTGTNAAYVEHANAIPKWT	8.1E-637
motif3	50	VVAIDGGLYEHYTKFRQCLESTLVELLGEEVSSSVAVKLTEDGSGIGAAL	6.0E-519
motif4	41	PKSGNMVINMEWGNFRSSHLPITEYDKALDEESLNPGEQIY	8.9E-416
motif5	33	TPFILRTPDISAMHHDDSPDLKIVAEKLKEILK	1.2e-299
motif6	29	KRVVKQZSKEVSIPPHLMSGTSSELFDFI	2.7e-276
motif7	32	DAMVAEMEAGLREEGGSKLKMLISYVDNLPTG	1.3e-256
motif8	41	IPDTSLETRKLVVDVCDIVATRAARLAAAGIVGILKKLGRD	4.8E-395
motif9	29	EKLISGMYLGEIVRRVLLKIALDSSJFGB	1.5e-288
motif10	21	GLFYALDLGGTNFRVLRVZLG	5.4e-244

## Sheet: Table S4
Table S4 Promoter cis-element analysis of the HXK genes from Saccharum spontaneum
Gene name	Site name	Sequence	Position	Size	Strand	Organism	Function
Sspon.03G0006720-1A-mRNA-1	Unnamed__2	CCCCGG	810	6	+	Zea mays
Sspon.03G0006720-1A-mRNA-1	MYB	CAACAG	342	6	-	Arabidopsis thaliana
Sspon.03G0006720-1A-mRNA-1	MYB	CAACAG	531	6	+	Arabidopsis thaliana
Sspon.03G0006720-1A-mRNA-1	MYB	TAACCA	1462	6	-	Arabidopsis thaliana
Sspon.03G0006720-1A-mRNA-1	MYB	CAACAG	1809	6	+	Arabidopsis thaliana
Sspon.03G0006720-1A-mRNA-1	MYB	CAACCA	2731	6	+	Arabidopsis thaliana
Sspon.03G0006720-1A-mRNA-1	LTR	CCGAAA	781	6	+	Hordeum vulgare	cis-acting element involved in low-temperature responsiveness
Sspon.03G0006720-1A-mRNA-1	LTR	CCGAAA	2038	6	-	Hordeum vulgare	cis-acting element involved in low-temperature responsiveness
Sspon.03G0006720-1A-mRNA-1	TGACG-motif	TGACG	316	5	-	Hordeum vulgare	cis-acting regulatory element involved in the MeJA-responsiveness
Sspon.03G0006720-1A-mRNA-1	TGACG-motif	TGACG	983	5	-	Hordeum vulgare	cis-acting regulatory element involved in the MeJA-responsiveness
Sspon.03G0006720-1A-mRNA-1	TGACG-motif	TGACG	1047	5	+	Hordeum vulgare	cis-acting regulatory element involved in the MeJA-responsiveness
Sspon.03G0006720-1A-mRNA-1	TGACG-motif	TGACG	1156	5	+	Hordeum vulgare	cis-acting regulatory element involved in the MeJA-responsiveness
Sspon.03G0006720-1A-mRNA-1	TGACG-motif	TGACG	1162	5	+	Hordeum vulgare	cis-acting regulatory element involved in the MeJA-responsiveness
Sspon.03G0006720-1A-mRNA-1	TGACG-motif	TGACG	1184	5	-	Hordeum vulgare	cis-acting regulatory element involved in the MeJA-responsiveness
Sspon.03G0006720-1A-mRNA-1	TGACG-motif	TGACG	1211	5	-	Hordeum vulgare	cis-acting regulatory element involved in the MeJA-responsiveness
Sspon.03G0006720-1A-mRNA-1	TGACG-motif	TGACG	1672	5	-	Hordeum vulgare	cis-acting regulatory element involved in the MeJA-responsiveness
Sspon.03G0006720-1A-mRNA-1	TGACG-motif	TGACG	1870	5	+	Hordeum vulgare	cis-acting regulatory element involved in the MeJA-responsiveness
Sspon.03G0006720-1A-mRNA-1	TGACG-motif	TGACG	1882	5	+	Hordeum vulgare	cis-acting regulatory element involved in the MeJA-responsiveness
Sspon.03G0006720-1A-mRNA-1	TGACG-motif	TGACG	1904	5	-	Hordeum vulgare	cis-acting regulatory element involved in the MeJA-responsiveness
Sspon.03G0006720-1A-mRNA-1	TGACG-motif	TGACG	1910	5	-	Hordeum vulgare	cis-acting regulatory element involved in the MeJA-responsiveness
Sspon.03G0006720-1A-mRNA-1	TGACG-motif	TGACG	1962	5	+	Hordeum vulgare	cis-acting regulatory element involved in the MeJA-responsiveness
Sspon.03G0006720-1A-mRNA-1	TGACG-motif	TGACG	2135	5	+	Hordeum vulgare	cis-acting regulatory element involved in the MeJA-responsiveness
Sspon.03G0006720-1A-mRNA-1	TGACG-motif	TGACG	2341	5	-	Hordeum vulgare	cis-acting regulatory element involved in the MeJA-responsiveness
Sspon.03G0006720-1A-mRNA-1	TGACG-motif	TGACG	2361	5	-	Hordeum vulgare	cis-acting regulatory element involved in the MeJA-responsiveness
Sspon.03G0006720-1A-mRNA-1	TGACG-motif	TGACG	2441	5	-	Hordeum vulgare	cis-acting regulatory element involved in the MeJA-responsiveness
Sspon.03G0006720-1A-mRNA-1	TGACG-motif	TGACG	2716	5	-	Hordeum vulgare	cis-acting regulatory element involved in the MeJA-responsiveness
Sspon.03G0006720-1A-mRNA-1	MYC	CATGTG	65	6	+	Arabidopsis thaliana
Sspon.03G0006720-1A-mRNA-1	MYC	CATTTG	378	6	-	Arabidopsis thaliana
Sspon.03G0006720-1A-mRNA-1	MYC	CATTTG	507	6	+	Arabidopsis thaliana
Sspon.03G0006720-1A-mRNA-1	MYC	CATGTG	2452	6	+	Arabidopsis thaliana
Sspon.03G0006720-1A-mRNA-1	ERE	ATTTTAAA	1504	8	-	Nicotiana glutinos
Sspon.03G0006720-1A-mRNA-1	ERE	ATTTTAAA	1563	8	-	Nicotiana glutinos
Sspon.03G0006720-1A-mRNA-1	ERE	ATTTTAAA	1589	8	-	Nicotiana glutinos
Sspon.03G0006720-1A-mRNA-1	GC-motif	CCCCCG	974	6	+	Zea mays	enhancer-like element involved in anoxic specific inducibility
Sspon.03G0006720-1A-mRNA-1	TATA-box	TATA	472	4	+	Arabidopsis thaliana	core promoter element around -30 of transcription start
Sspon.03G0006720-1A-mRNA-1	TATA-box	TATACA	1242	6	-	Helianthus annuus	core promoter element around -30 of transcription start
Sspon.03G0006720-1A-mRNA-1	TATA-box	TATA	1244	4	+	Arabidopsis thaliana	core promoter element around -30 of transcription start
Sspon.03G0006720-1A-mRNA-1	TATA-box	TATTTAAA	1561	8	+	Arabidopsis thaliana	core promoter element around -30 of transcription start
Sspon.03G0006720-1A-mRNA-1	TATA-box	TATTTAAA	1587	8	+	Arabidopsis thaliana	core promoter element around -30 of transcription start
Sspon.03G0006720-1A-mRNA-1	TATA-box	TATA	1734	4	-	Arabidopsis thaliana	core promoter element around -30 of transcription start
Sspon.03G0006720-1A-mRNA-1	TATA-box	TATA	2054	4	-	Arabidopsis thaliana	core promoter element around -30 of transcription start
Sspon.03G0006720-1A-mRNA-1	MYB-like sequence	TAACCA	1462	6	-	Arabidopsis thaliana
Sspon.03G0006720-1A-mRNA-1	AACA_motif	TAACAAACTCCA	1799	11	+	Oryza sativa	involved in endosperm-specific negative expression
Sspon.03G0006720-1A-mRNA-1	CAAT-box	CAAT	172	4	-	Nicotiana glutinosa
Sspon.03G0006720-1A-mRNA-1	CAAT-box	CAAAT	221	5	-	Pisum sativum	common cis-acting element in promoter and enhancer regions
Sspon.03G0006720-1A-mRNA-1	CAAT-box	CAAT	280	4	+	Nicotiana glutinosa
Sspon.03G0006720-1A-mRNA-1	CAAT-box	CAAAT	378	5	+	Pisum sativum	common cis-acting element in promoter and enhancer regions
Sspon.03G0006720-1A-mRNA-1	CAAT-box	CAAAT	387	5	+	Pisum sativum	common cis-acting element in promoter and enhancer regions
Sspon.03G0006720-1A-mRNA-1	CAAT-box	CAAAT	396	5	+	Pisum sativum	common cis-acting element in promoter and enhancer regions
Sspon.03G0006720-1A-mRNA-1	CAAT-box	CAAT	434	4	-	Nicotiana glutinosa
Sspon.03G0006720-1A-mRNA-1	CAAT-box	CAAAT	490	5	-	Pisum sativum	common cis-acting element in promoter and enhancer regions
Sspon.03G0006720-1A-mRNA-1	CAAT-box	CAAAT	508	5	-	Pisum sativum	common cis-acting element in promoter and enhancer regions
Sspon.03G0006720-1A-mRNA-1	CAAT-box	CCAAT	537	5	+	Arabidopsis thaliana	common cis-acting element in promoter and enhancer regions
Sspon.03G0006720-1A-mRNA-1	CAAT-box	CAAT	538	4	+	Nicotiana glutinosa
Sspon.03G0006720-1A-mRNA-1	CAAT-box	CAAT	618	4	-	Nicotiana glutinosa
Sspon.03G0006720-1A-mRNA-1	CAAT-box	CCAAT	804	5	-	Arabidopsis thaliana	common cis-acting element in promoter and enhancer regions
Sspon.03G0006720-1A-mRNA-1	CAAT-box	CAAT	831	4	-	Nicotiana glutinosa
Sspon.03G0006720-1A-mRNA-1	CAAT-box	CCAAT	837	5	+	Arabidopsis thaliana	common cis-acting element in promoter and enhancer regions
Sspon.03G0006720-1A-mRNA-1	CAAT-box	CAAT	838	4	+	Nicotiana glutinosa
Sspon.03G0006720-1A-mRNA-1	CAAT-box	CAAT	863	4	+	Nicotiana glutinosa
Sspon.03G0006720-1A-mRNA-1	CAAT-box	CAAAT	1035	5	+	Pisum sativum	common cis-acting element in promoter and enhancer regions
Sspon.03G0006720-1A-mRNA-1	CAAT-box	CCAAT	1176	5	-	Arabidopsis thaliana	common cis-acting element in promoter and enhancer regions
Sspon.03G0006720-1A-mRNA-1	CAAT-box	CCAAT	1191	5	-	Arabidopsis thaliana	common cis-acting element in promoter and enhancer regions
Sspon.03G0006720-1A-mRNA-1	CAAT-box	CAAT	1200	4	-	Nicotiana glutinosa
Sspon.03G0006720-1A-mRNA-1	CAAT-box	CCAAT	1206	5	-	Arabidopsis thaliana	common cis-acting element in promoter and enhancer regions
Sspon.03G0006720-1A-mRNA-1	CAAT-box	CAAT	1334	4	+	Nicotiana glutinosa
Sspon.03G0006720-1A-mRNA-1	CAAT-box	CAAAT	1362	5	-	Pisum sativum	common cis-acting element in promoter and enhancer regions
Sspon.03G0006720-1A-mRNA-1	CAAT-box	CCAAT	1460	5	-	Arabidopsis thaliana	common cis-acting element in promoter and enhancer regions
Sspon.03G0006720-1A-mRNA-1	CAAT-box	CAAAT	1487	5	-	Pisum sativum	common cis-acting element in promoter and enhancer regions
Sspon.03G0006720-1A-mRNA-1	CAAT-box	CAAT	1495	4	-	Nicotiana glutinosa
Sspon.03G0006720-1A-mRNA-1	CAAT-box	CAAAT	1500	5	+	Pisum sativum	common cis-acting element in promoter and enhancer regions
Sspon.03G0006720-1A-mRNA-1	CAAT-box	CAAT	1529	4	-	Nicotiana glutinosa
Sspon.03G0006720-1A-mRNA-1	CAAT-box	CAAAT	1595	5	-	Pisum sativum	common cis-acting element in promoter and enhancer regions
Sspon.03G0006720-1A-mRNA-1	CAAT-box	CAAAT	1605	5	+	Pisum sativum	common cis-acting element in promoter and enhancer regions
Sspon.03G0006720-1A-mRNA-1	CAAT-box	CAAT	1610	4	+	Nicotiana glutinosa
Sspon.03G0006720-1A-mRNA-1	CAAT-box	CAAT	1675	4	+	Nicotiana glutinosa
Sspon.03G0006720-1A-mRNA-1	CAAT-box	CAAAT	1745	5	-	Pisum sativum	common cis-acting element in promoter and enhancer regions
Sspon.03G0006720-1A-mRNA-1	CAAT-box	CAAAT	1765	5	+	Pisum sativum	common cis-acting element in promoter and enhancer regions
Sspon.03G0006720-1A-mRNA-1	CAAT-box	CAAAT	1768	5	-	Pisum sativum	common cis-acting element in promoter and enhancer regions
Sspon.03G0006720-1A-mRNA-1	CAAT-box	CAAAT	1802	5	+	Pisum sativum	common cis-acting element in promoter and enhancer regions
Sspon.03G0006720-1A-mRNA-1	CAAT-box	CCAAT	1848	5	+	Arabidopsis thaliana	common cis-acting element in promoter and enhancer regions
Sspon.03G0006720-1A-mRNA-1	CAAT-box	CAAT	1849	4	+	Nicotiana glutinosa
Sspon.03G0006720-1A-mRNA-1	CAAT-box	CCAAT	1875	5	+	Arabidopsis thaliana	common cis-acting element in promoter and enhancer regions
Sspon.03G0006720-1A-mRNA-1	CAAT-box	CAAT	1876	4	+	Nicotiana glutinosa
Sspon.03G0006720-1A-mRNA-1	CAAT-box	CCAAT	1958	5	+	Arabidopsis thaliana	common cis-acting element in promoter and enhancer regions
Sspon.03G0006720-1A-mRNA-1	CAAT-box	CAAT	1959	4	+	Nicotiana glutinosa
Sspon.03G0006720-1A-mRNA-1	CAAT-box	CAAAT	2025	5	-	Pisum sativum	common cis-acting element in promoter and enhancer regions
Sspon.03G0006720-1A-mRNA-1	CAAT-box	CCAAT	2399	5	+	Arabidopsis thaliana	common cis-acting element in promoter and enhancer regions
Sspon.03G0006720-1A-mRNA-1	CAAT-box	CAAT	2400	4	+	Nicotiana glutinosa
Sspon.03G0006720-1A-mRNA-1	CAAT-box	CAAAT	2735	5	+	Pisum sativum	common cis-acting element in promoter and enhancer regions
Sspon.03G0006720-1A-mRNA-1	as-1	TGACG	316	5	-	Arabidopsis thaliana
Sspon.03G0006720-1A-mRNA-1	as-1	TGACG	983	5	-	Arabidopsis thaliana
Sspon.03G0006720-1A-mRNA-1	as-1	TGACG	1047	5	+	Arabidopsis thaliana
Sspon.03G0006720-1A-mRNA-1	as-1	TGACG	1156	5	+	Arabidopsis thaliana
Sspon.03G0006720-1A-mRNA-1	as-1	TGACG	1162	5	+	Arabidopsis thaliana
Sspon.03G0006720-1A-mRNA-1	as-1	TGACG	1184	5	-	Arabidopsis thaliana
Sspon.03G0006720-1A-mRNA-1	as-1	TGACG	1211	5	-	Arabidopsis thaliana
Sspon.03G0006720-1A-mRNA-1	as-1	TGACG	1672	5	-	Arabidopsis thaliana
Sspon.03G0006720-1A-mRNA-1	as-1	TGACG	1870	5	+	Arabidopsis thaliana
Sspon.03G0006720-1A-mRNA-1	as-1	TGACG	1882	5	+	Arabidopsis thaliana
Sspon.03G0006720-1A-mRNA-1	as-1	TGACG	1904	5	-	Arabidopsis thaliana
Sspon.03G0006720-1A-mRNA-1	as-1	TGACG	1910	5	-	Arabidopsis thaliana
Sspon.03G0006720-1A-mRNA-1	as-1	TGACG	1962	5	+	Arabidopsis thaliana
Sspon.03G0006720-1A-mRNA-1	as-1	TGACG	2135	5	+	Arabidopsis thaliana
Sspon.03G0006720-1A-mRNA-1	as-1	TGACG	2341	5	-	Arabidopsis thaliana
Sspon.03G0006720-1A-mRNA-1	as-1	TGACG	2361	5	-	Arabidopsis thaliana
Sspon.03G0006720-1A-mRNA-1	as-1	TGACG	2441	5	-	Arabidopsis thaliana
Sspon.03G0006720-1A-mRNA-1	as-1	TGACG	2716	5	-	Arabidopsis thaliana
Sspon.03G0006720-1A-mRNA-1	STRE	AGGGG	968	5	+	Arabidopsis thaliana
Sspon.03G0006720-1A-mRNA-1	STRE	AGGGG	2370	5	-	Arabidopsis thaliana
Sspon.03G0006720-1A-mRNA-1	STRE	AGGGG	2480	5	+	Arabidopsis thaliana
Sspon.03G0006720-1A-mRNA-1	STRE	AGGGG	2544	5	-	Arabidopsis thaliana
Sspon.03G0006720-1A-mRNA-1	STRE	AGGGG	2788	5	+	Arabidopsis thaliana
Sspon.03G0006720-1A-mRNA-1	TGA-box	TGACGTAA	2358	8	-	Glycine max	part of an auxin-responsive element
Sspon.03G0006720-1A-mRNA-1	CTAG-motif	ACTAGCAGAA	597	9	-	Avena sativa
Sspon.03G0006720-1A-mRNA-1	G-box	CAGACGTGGCA	1161	10	+	Nicotiana plumbaginifolia	cis-acting regulatory element involved in light responsiveness
Sspon.03G0006720-1A-mRNA-1	G-box	CACGTC	1163	6	-	Zea mays	cis-acting regulatory element involved in light responsiveness
Sspon.03G0006720-1A-mRNA-1	G-box	CACGTC	1902	6	+	Zea mays	cis-acting regulatory element involved in light responsiveness
Sspon.03G0006720-1A-mRNA-1	G-box	CACGTG	2391	6	-	Arabidopsis thaliana	cis-acting regulatory element involved in light responsiveness
Sspon.03G0006720-1A-mRNA-1	WRE3	CCACCT	2124	6	+	Pisum sativum
Sspon.03G0006720-1A-mRNA-1	Unnamed__4	CTCC	21	4	+	Petroselinum hortense
Sspon.03G0006720-1A-mRNA-1	Unnamed__4	CTCC	328	4	+	Petroselinum hortense
Sspon.03G0006720-1A-mRNA-1	Unnamed__4	CTCC	664	4	+	Petroselinum hortense
Sspon.03G0006720-1A-mRNA-1	Unnamed__4	CTCC	687	4	-	Petroselinum hortense
Sspon.03G0006720-1A-mRNA-1	Unnamed__4	CTCC	1648	4	-	Petroselinum hortense
Sspon.03G0006720-1A-mRNA-1	Unnamed__4	CTCC	2114	4	-	Petroselinum hortense
Sspon.03G0006720-1A-mRNA-1	Unnamed__4	CTCC	2263	4	+	Petroselinum hortense
Sspon.03G0006720-1A-mRNA-1	Unnamed__4	CTCC	2268	4	+	Petroselinum hortense
Sspon.03G0006720-1A-mRNA-1	Unnamed__4	CTCC	2385	4	+	Petroselinum hortense
Sspon.03G0006720-1A-mRNA-1	Unnamed__4	CTCC	2438	4	+	Petroselinum hortense
Sspon.03G0006720-1A-mRNA-1	Unnamed__4	CTCC	2776	4	+	Petroselinum hortense
Sspon.03G0006720-1A-mRNA-1	Unnamed__4	CTCC	2837	4	+	Petroselinum hortense
Sspon.03G0006720-1A-mRNA-1	Unnamed__4	CTCC	2843	4	+	Petroselinum hortense
Sspon.03G0006720-1A-mRNA-1	Unnamed__4	CTCC	2862	4	-	Petroselinum hortense
Sspon.03G0006720-1A-mRNA-1	Unnamed__4	CTCC	2874	4	-	Petroselinum hortense
Sspon.03G0006720-1A-mRNA-1	Unnamed__4	CTCC	2891	4	-	Petroselinum hortense
Sspon.03G0006720-1A-mRNA-1	Unnamed__4	CTCC	2988	4	-	Petroselinum hortense
Sspon.03G0006720-1A-mRNA-1	re2f-1	GCGGGAAA	882	8	+	Oryza sativa
Sspon.03G0006720-1A-mRNA-1	Myb-binding site	CAACAG	342	6	-	Nicotiana tabacum
Sspon.03G0006720-1A-mRNA-1	Myb-binding site	CAACAG	531	6	+	Nicotiana tabacum
Sspon.03G0006720-1A-mRNA-1	Myb-binding site	CAACAG	1809	6	+	Nicotiana tabacum
Sspon.03G0006720-1A-mRNA-1	P-box	CCTTTTG	114	7	-	Oryza sativa	gibberellin-responsive element
Sspon.03G0006720-1A-mRNA-1	P-box	CCTTTTG	2171	7	+	Oryza sativa	gibberellin-responsive element
Sspon.03G0006720-1A-mRNA-1	MYB recognition site	CCGTTG	666	6	+	Arabidopsis thaliana
Sspon.03G0006720-1A-mRNA-1	MYB recognition site	CCGTTG	1105	6	+	Arabidopsis thaliana
Sspon.03G0006720-1A-mRNA-1	ABRE	GCAACGTGTC	418	10	+	Hordeum vulgare	cis-acting element involved in the abscisic acid responsiveness
Sspon.03G0006720-1A-mRNA-1	ABRE	ACGTG	421	5	+	Arabidopsis thaliana	cis-acting element involved in the abscisic acid responsiveness
Sspon.03G0006720-1A-mRNA-1	ABRE	ACGTG	452	5	+	Arabidopsis thaliana	cis-acting element involved in the abscisic acid responsiveness
Sspon.03G0006720-1A-mRNA-1	ABRE	GCCGCGTGGC	568	9	+	Oryza sativa	cis-acting element involved in the abscisic acid responsiveness
Sspon.03G0006720-1A-mRNA-1	ABRE	ACGTG	1164	5	+	Arabidopsis thaliana	cis-acting element involved in the abscisic acid responsiveness
Sspon.03G0006720-1A-mRNA-1	ABRE	ACGTG	1902	5	-	Arabidopsis thaliana	cis-acting element involved in the abscisic acid responsiveness
Sspon.03G0006720-1A-mRNA-1	ABRE	GCCGCGTGGC	2297	9	+	Oryza sativa	cis-acting element involved in the abscisic acid responsiveness
Sspon.03G0006720-1A-mRNA-1	ABRE	CGCACGTGTC	2347	9	+	Hordeum vulgare	cis-acting element involved in the abscisic acid responsiveness
Sspon.03G0006720-1A-mRNA-1	ABRE	CGCACGTGTC	2389	9	+	Hordeum vulgare	cis-acting element involved in the abscisic acid responsiveness
Sspon.03G0006720-1A-mRNA-1	ABRE	CACGTG	2391	6	-	Arabidopsis thaliana	cis-acting element involved in the abscisic acid responsiveness
Sspon.03G0006720-1A-mRNA-1	ABRE	ACGTG	2392	5	+	Arabidopsis thaliana	cis-acting element involved in the abscisic acid responsiveness
Sspon.03G0006720-1A-mRNA-1	GT1-motif	GGTTAA	1463	6	+	Arabidopsis thaliana	light responsive element
Sspon.03G0006720-1A-mRNA-1	GT1-motif	GGTTAA	2595	6	-	Arabidopsis thaliana	light responsive element
Sspon.03G0006720-1A-mRNA-1	DRE core	GCCGAC	1925	6	-	Arabidopsis thaliana
Sspon.03G0006720-1A-mRNA-1	DRE core	GCCGAC	2089	6	-	Arabidopsis thaliana
Sspon.03G0006720-1A-mRNA-1	Unnamed__1	CGTGG	572	5	+	Zea mays
Sspon.03G0006720-1A-mRNA-1	Unnamed__1	CGTGG	1165	5	+	Zea mays
Sspon.03G0006720-1A-mRNA-1	Unnamed__1	CGTGG	1901	5	-	Zea mays
Sspon.03G0006720-1A-mRNA-1	Unnamed__1	GCCACGTGGC	1929	9	-	Petunia sp.
Sspon.03G0006720-1A-mRNA-1	Unnamed__1	CGTGG	2185	5	-	Zea mays
Sspon.03G0006720-1A-mRNA-1	Unnamed__1	CGTGG	2192	5	-	Zea mays
Sspon.03G0006720-1A-mRNA-1	Unnamed__1	CGTGG	2199	5	-	Zea mays
Sspon.03G0006720-1A-mRNA-1	Unnamed__1	CGTGG	2241	5	-	Zea mays
Sspon.03G0006720-1A-mRNA-1	Unnamed__1	CGTGG	2246	5	-	Zea mays
Sspon.03G0006720-1A-mRNA-1	Unnamed__1	CGTGG	2276	5	+	Zea mays
Sspon.03G0006720-1A-mRNA-1	Unnamed__1	CGTGG	2696	5	-	Zea mays
Sspon.03G0006720-1A-mRNA-1	Unnamed__1	CGTGG	2821	5	+	Zea mays
Sspon.03G0006720-1A-mRNA-1	W box	TTGACC	2235	6	+	Arabidopsis thaliana
Sspon.03G0006720-1A-mRNA-1		motif_sequence	135	4	-	organism	short_function
Sspon.03G0006720-1A-mRNA-1		motif_sequence	143	4	-	organism	short_function
Sspon.03G0006720-1A-mRNA-1		motif_sequence	267	4	-	organism	short_function
Sspon.03G0006720-1A-mRNA-1		motif_sequence	331	4	+	organism	short_function
Sspon.03G0006720-1A-mRNA-1		motif_sequence	372	4	-	organism	short_function
Sspon.03G0006720-1A-mRNA-1		motif_sequence	399	4	+	organism	short_function
Sspon.03G0006720-1A-mRNA-1		motif_sequence	498	4	+	organism	short_function
Sspon.03G0006720-1A-mRNA-1		motif_sequence	551	4	+	organism	short_function
Sspon.03G0006720-1A-mRNA-1		motif_sequence	605	4	-	organism	short_function
Sspon.03G0006720-1A-mRNA-1		motif_sequence	657	4	-	organism	short_function
Sspon.03G0006720-1A-mRNA-1		motif_sequence	703	4	-	organism	short_function
Sspon.03G0006720-1A-mRNA-1		motif_sequence	775	4	+	organism	short_function
Sspon.03G0006720-1A-mRNA-1		motif_sequence	911	4	-	organism	short_function
Sspon.03G0006720-1A-mRNA-1		motif_sequence	931	4	+	organism	short_function
Sspon.03G0006720-1A-mRNA-1		motif_sequence	1172	4	-	organism	short_function
Sspon.03G0006720-1A-mRNA-1		motif_sequence	1370	4	+	organism	short_function
Sspon.03G0006720-1A-mRNA-1		motif_sequence	1648	4	-	organism	short_function
Sspon.03G0006720-1A-mRNA-1		motif_sequence	2010	4	+	organism	short_function
Sspon.03G0006720-1A-mRNA-1		motif_sequence	2551	4	+	organism	short_function
Sspon.03G0006720-1A-mRNA-1		motif_sequence	2761	4	-	organism	short_function
Sspon.03G0006720-1A-mRNA-1		motif_sequence	2891	4	-	organism	short_function
Sspon.03G0006720-1A-mRNA-1	Sp1	GGGCGG	993	6	-	Oryza sativa	light responsive element
Sspon.03G0006720-1A-mRNA-1	TGA-element	AACGAC	1853	6	+	Brassica oleracea	auxin-responsive element
Sspon.03G0006720-1A-mRNA-1	TGA-element	AACGAC	2354	6	-	Brassica oleracea	auxin-responsive element
Sspon.03G0006720-1A-mRNA-1	CCAAT-box	CAACGG	666	6	-	Hordeum vulgare	MYBHv1 binding site
Sspon.03G0006720-1A-mRNA-1	CCAAT-box	CAACGG	1105	6	-	Hordeum vulgare	MYBHv1 binding site
Sspon.03G0006720-1A-mRNA-1	TCT-motif	TCTTAC	481	6	+	Arabidopsis thaliana	part of a light responsive element
Sspon.03G0006720-1A-mRNA-1	G-Box	CACGTT	420	6	-	Pisum sativum	cis-acting regulatory element involved in light responsiveness
Sspon.03G0006720-1A-mRNA-1	G-Box	CACGTT	451	6	-	Pisum sativum	cis-acting regulatory element involved in light responsiveness
Sspon.03G0006720-1A-mRNA-1	G-Box	CACGTG	2391	6	-	Pisum sativum	cis-acting regulatory element involved in light responsiveness
Sspon.03G0006720-1A-mRNA-1	ACE	GCGACGTACC	563	9	-	Petroselinum crispum	cis-acting element involved in light responsiveness
Sspon.03G0006720-1A-mRNA-1	ACE	CTAACGTATT	1734	9	-	Petroselinum crispum	cis-acting element involved in light responsiveness
Sspon.03G0006720-1A-mRNA-1	Myb	TAACTG	1418	6	+	Arabidopsis thaliana
Sspon.03G0006720-1A-mRNA-1	Myb	TAACTG	1710	6	+	Arabidopsis thaliana
Sspon.03G0006720-1A-mRNA-1	Myb	CAACTG	2493	6	+	Arabidopsis thaliana
Sspon.03G0006720-1A-mRNA-1	CAT-box	GCCACT	589	6	+	Arabidopsis thaliana	cis-acting regulatory element related to meristem expression
Sspon.03G0006720-1A-mRNA-1	CAT-box	GCCACT	856	6	+	Arabidopsis thaliana	cis-acting regulatory element related to meristem expression
Sspon.03G0006720-1A-mRNA-1	CAT-box	GCCACT	1132	6	+	Arabidopsis thaliana	cis-acting regulatory element related to meristem expression
Sspon.03G0006720-1A-mRNA-1	CAT-box	GCCACT	1933	6	-	Arabidopsis thaliana	cis-acting regulatory element related to meristem expression
Sspon.03G0006720-1A-mRNA-1	CAT-box	GCCACT	2918	6	-	Arabidopsis thaliana	cis-acting regulatory element related to meristem expression
Sspon.03G0006720-1A-mRNA-1	CGTCA-motif	CGTCA	316	5	+	Hordeum vulgare	cis-acting regulatory element involved in the MeJA-responsiveness
Sspon.03G0006720-1A-mRNA-1	CGTCA-motif	CGTCA	983	5	+	Hordeum vulgare	cis-acting regulatory element involved in the MeJA-responsiveness
Sspon.03G0006720-1A-mRNA-1	CGTCA-motif	CGTCA	1047	5	-	Hordeum vulgare	cis-acting regulatory element involved in the MeJA-responsiveness
Sspon.03G0006720-1A-mRNA-1	CGTCA-motif	CGTCA	1156	5	-	Hordeum vulgare	cis-acting regulatory element involved in the MeJA-responsiveness
Sspon.03G0006720-1A-mRNA-1	CGTCA-motif	CGTCA	1162	5	-	Hordeum vulgare	cis-acting regulatory element involved in the MeJA-responsiveness
Sspon.03G0006720-1A-mRNA-1	CGTCA-motif	CGTCA	1184	5	+	Hordeum vulgare	cis-acting regulatory element involved in the MeJA-responsiveness
Sspon.03G0006720-1A-mRNA-1	CGTCA-motif	CGTCA	1211	5	+	Hordeum vulgare	cis-acting regulatory element involved in the MeJA-responsiveness
Sspon.03G0006720-1A-mRNA-1	CGTCA-motif	CGTCA	1672	5	+	Hordeum vulgare	cis-acting regulatory element involved in the MeJA-responsiveness
Sspon.03G0006720-1A-mRNA-1	CGTCA-motif	CGTCA	1870	5	-	Hordeum vulgare	cis-acting regulatory element involved in the MeJA-responsiveness
Sspon.03G0006720-1A-mRNA-1	CGTCA-motif	CGTCA	1882	5	-	Hordeum vulgare	cis-acting regulatory element involved in the MeJA-responsiveness
Sspon.03G0006720-1A-mRNA-1	CGTCA-motif	CGTCA	1904	5	+	Hordeum vulgare	cis-acting regulatory element involved in the MeJA-responsiveness
Sspon.03G0006720-1A-mRNA-1	CGTCA-motif	CGTCA	1910	5	+	Hordeum vulgare	cis-acting regulatory element involved in the MeJA-responsiveness
Sspon.03G0006720-1A-mRNA-1	CGTCA-motif	CGTCA	1962	5	-	Hordeum vulgare	cis-acting regulatory element involved in the MeJA-responsiveness
Sspon.03G0006720-1A-mRNA-1	CGTCA-motif	CGTCA	2135	5	-	Hordeum vulgare	cis-acting regulatory element involved in the MeJA-responsiveness
Sspon.03G0006720-1A-mRNA-1	CGTCA-motif	CGTCA	2341	5	+	Hordeum vulgare	cis-acting regulatory element involved in the MeJA-responsiveness
Sspon.03G0006720-1A-mRNA-1	CGTCA-motif	CGTCA	2361	5	+	Hordeum vulgare	cis-acting regulatory element involved in the MeJA-responsiveness
Sspon.03G0006720-1A-mRNA-1	CGTCA-motif	CGTCA	2441	5	+	Hordeum vulgare	cis-acting regulatory element involved in the MeJA-responsiveness
Sspon.03G0006720-1A-mRNA-1	CGTCA-motif	CGTCA	2716	5	+	Hordeum vulgare	cis-acting regulatory element involved in the MeJA-responsiveness
Sspon.03G0006720-1A-mRNA-1	MBS	CAACTG	2493	6	+	Arabidopsis thaliana	MYB binding site involved in drought-inducibility
Sspon.03G0006720-1A-mRNA-1	TATC-box	TATCCCA	1408	7	+	Oryza sativa	cis-acting element involved in gibberellin-responsiveness
Sspon.03G0006720-1A-mRNA-1	TATC-box	TATCCCA	2692	7	+	Oryza sativa	cis-acting element involved in gibberellin-responsiveness
Sspon.03G0006720-1A-mRNA-1	TCA-element	TCAGAAGAGG	700	9	+	Brassica oleracea	cis-acting element involved in salicylic acid responsiveness
Sspon.03G0006720-1P-mRNA-1	CAAT-box	CAAT	76	4	-	Nicotiana glutinosa
Sspon.03G0006720-1P-mRNA-1	CAAT-box	CAAAT	80	5	+	Pisum sativum	common cis-acting element in promoter and enhancer regions
Sspon.03G0006720-1P-mRNA-1	CAAT-box	CAAAT	120	5	-	Pisum sativum	common cis-acting element in promoter and enhancer regions
Sspon.03G0006720-1P-mRNA-1	CAAT-box	CAAAT	126	5	+	Pisum sativum	common cis-acting element in promoter and enhancer regions
Sspon.03G0006720-1P-mRNA-1	CAAT-box	CAAT	131	4	-	Nicotiana glutinosa
Sspon.03G0006720-1P-mRNA-1	CAAT-box	CCAAT	136	5	+	Arabidopsis thaliana	common cis-acting element in promoter and enhancer regions
Sspon.03G0006720-1P-mRNA-1	CAAT-box	CAAT	137	4	+	Nicotiana glutinosa
Sspon.03G0006720-1P-mRNA-1	CAAT-box	CAAT	245	4	-	Nicotiana glutinosa
Sspon.03G0006720-1P-mRNA-1	CAAT-box	CAAAT	360	5	-	Pisum sativum	common cis-acting element in promoter and enhancer regions
Sspon.03G0006720-1P-mRNA-1	CAAT-box	CAAAT	407	5	+	Pisum sativum	common cis-acting element in promoter and enhancer regions
Sspon.03G0006720-1P-mRNA-1	CAAT-box	CAAAT	428	5	+	Pisum sativum	common cis-acting element in promoter and enhancer regions
Sspon.03G0006720-1P-mRNA-1	CAAT-box	CCAAT	583	5	+	Arabidopsis thaliana	common cis-acting element in promoter and enhancer regions
Sspon.03G0006720-1P-mRNA-1	CAAT-box	CAAT	584	4	+	Nicotiana glutinosa
Sspon.03G0006720-1P-mRNA-1	CAAT-box	CCAAT	640	5	+	Arabidopsis thaliana	common cis-acting element in promoter and enhancer regions
Sspon.03G0006720-1P-mRNA-1	CAAT-box	CAAT	641	4	+	Nicotiana glutinosa
Sspon.03G0006720-1P-mRNA-1	CAAT-box	CAAT	651	4	-	Nicotiana glutinosa
Sspon.03G0006720-1P-mRNA-1	CAAT-box	CAAAT	666	5	+	Pisum sativum	common cis-acting element in promoter and enhancer regions
Sspon.03G0006720-1P-mRNA-1	CAAT-box	CAAAT	711	5	+	Pisum sativum	common cis-acting element in promoter and enhancer regions
Sspon.03G0006720-1P-mRNA-1	CAAT-box	CAAT	817	4	-	Nicotiana glutinosa
Sspon.03G0006720-1P-mRNA-1	CAAT-box	CAAAT	1110	5	-	Pisum sativum	common cis-acting element in promoter and enhancer regions
Sspon.03G0006720-1P-mRNA-1	CAAT-box	CAAAT	1238	5	+	Pisum sativum	common cis-acting element in promoter and enhancer regions
Sspon.03G0006720-1P-mRNA-1	CAAT-box	CAAAT	1338	5	+	Pisum sativum	common cis-acting element in promoter and enhancer regions
Sspon.03G0006720-1P-mRNA-1	CAAT-box	CCCAATTT	1339	8	-	Arabidopsis thaliana	common cis-acting element in promoter and enhancer regions
Sspon.03G0006720-1P-mRNA-1	CAAT-box	CCAAT	1341	5	-	Arabidopsis thaliana	common cis-acting element in promoter and enhancer regions
Sspon.03G0006720-1P-mRNA-1	CAAT-box	CAAT	1394	4	-	Nicotiana glutinosa
Sspon.03G0006720-1P-mRNA-1	CAAT-box	CCAAT	1633	5	+	Arabidopsis thaliana	common cis-acting element in promoter and enhancer regions
Sspon.03G0006720-1P-mRNA-1	CAAT-box	CAAT	1634	4	+	Nicotiana glutinosa
Sspon.03G0006720-1P-mRNA-1	CAAT-box	CAAT	1659	4	-	Nicotiana glutinosa
Sspon.03G0006720-1P-mRNA-1	CAAT-box	CAAAT	1682	5	-	Pisum sativum	common cis-acting element in promoter and enhancer regions
Sspon.03G0006720-1P-mRNA-1	CAAT-box	CAAAT	1750	5	+	Pisum sativum	common cis-acting element in promoter and enhancer regions
Sspon.03G0006720-1P-mRNA-1	CAAT-box	CAAAT	1782	5	-	Pisum sativum	common cis-acting element in promoter and enhancer regions
Sspon.03G0006720-1P-mRNA-1	CAAT-box	CAAT	1866	4	-	Nicotiana glutinosa
Sspon.03G0006720-1P-mRNA-1	CAAT-box	CCAAT	1877	5	-	Arabidopsis thaliana	common cis-acting element in promoter and enhancer regions
Sspon.03G0006720-1P-mRNA-1	CAAT-box	CAAAT	1905	5	-	Pisum sativum	common cis-acting element in promoter and enhancer regions
Sspon.03G0006720-1P-mRNA-1	CAAT-box	CAAAT	1998	5	-	Pisum sativum	common cis-acting element in promoter and enhancer regions
Sspon.03G0006720-1P-mRNA-1	CAAT-box	CAAT	2008	4	+	Nicotiana glutinosa
Sspon.03G0006720-1P-mRNA-1	CAAT-box	CAAAT	2050	5	-	Pisum sativum	common cis-acting element in promoter and enhancer regions
Sspon.03G0006720-1P-mRNA-1	CAAT-box	CAAT	2084	4	+	Nicotiana glutinosa
Sspon.03G0006720-1P-mRNA-1	CAAT-box	CCAAT	2205	5	+	Arabidopsis thaliana	common cis-acting element in promoter and enhancer regions
Sspon.03G0006720-1P-mRNA-1	CAAT-box	CAAT	2206	4	+	Nicotiana glutinosa
Sspon.03G0006720-1P-mRNA-1	CAAT-box	CAAAT	2208	5	-	Pisum sativum	common cis-acting element in promoter and enhancer regions
Sspon.03G0006720-1P-mRNA-1	CAAT-box	CAAT	2458	4	+	Nicotiana glutinosa
Sspon.03G0006720-1P-mRNA-1	CAAT-box	CAAT	2478	4	-	Nicotiana glutinosa
Sspon.03G0006720-1P-mRNA-1	CAAT-box	CAAAT	2489	5	-	Pisum sativum	common cis-acting element in promoter and enhancer regions
Sspon.03G0006720-1P-mRNA-1	CAAT-box	CAAT	2512	4	+	Nicotiana glutinosa
Sspon.03G0006720-1P-mRNA-1	CAAT-box	CAAAT	2595	5	-	Pisum sativum	common cis-acting element in promoter and enhancer regions
Sspon.03G0006720-1P-mRNA-1	CAAT-box	CCAAT	2650	5	+	Arabidopsis thaliana	common cis-acting element in promoter and enhancer regions
Sspon.03G0006720-1P-mRNA-1	CAAT-box	CAAT	2651	4	+	Nicotiana glutinosa
Sspon.03G0006720-1P-mRNA-1	CAAT-box	CAAAT	2669	5	+	Pisum sativum	common cis-acting element in promoter and enhancer regions
Sspon.03G0006720-1P-mRNA-1	CAAT-box	CAAT	2696	4	-	Nicotiana glutinosa
Sspon.03G0006720-1P-mRNA-1	CAAT-box	CAAAT	2778	5	+	Pisum sativum	common cis-acting element in promoter and enhancer regions
Sspon.03G0006720-1P-mRNA-1	Myc	TCTCTTA	741	7	+	Arabidopsis thaliana
Sspon.03G0006720-1P-mRNA-1	MYC	CATGTG	506	6	-	Arabidopsis thaliana
Sspon.03G0006720-1P-mRNA-1	MYC	CATTTG	666	6	-	Arabidopsis thaliana
Sspon.03G0006720-1P-mRNA-1	MYC	CATTTG	1750	6	-	Arabidopsis thaliana
Sspon.03G0006720-1P-mRNA-1	MYC	CATTTG	1781	6	+	Arabidopsis thaliana
Sspon.03G0006720-1P-mRNA-1	MYC	CATGTG	1812	6	+	Arabidopsis thaliana
Sspon.03G0006720-1P-mRNA-1	MYC	CATTTG	1904	6	+	Arabidopsis thaliana
Sspon.03G0006720-1P-mRNA-1	CCGTCC motif	CCGTCC	2395	6	+	Nicotiana tabacum
Sspon.03G0006720-1P-mRNA-1	CCGTCC motif	CCGTCC	2429	6	+	Nicotiana tabacum
Sspon.03G0006720-1P-mRNA-1	CCGTCC motif	CCGTCC	2743	6	+	Nicotiana tabacum
Sspon.03G0006720-1P-mRNA-1	CCGTCC motif	CCGTCC	2773	6	+	Nicotiana tabacum
Sspon.03G0006720-1P-mRNA-1	CCGTCC motif	CCGTCC	2880	6	-	Nicotiana tabacum
Sspon.03G0006720-1P-mRNA-1	CCGTCC motif	CCGTCC	2884	6	-	Nicotiana tabacum
Sspon.03G0006720-1P-mRNA-1	TGACG-motif	TGACG	336	5	+	Hordeum vulgare	cis-acting regulatory element involved in the MeJA-responsiveness
Sspon.03G0006720-1P-mRNA-1	TGACG-motif	TGACG	2519	5	-	Hordeum vulgare	cis-acting regulatory element involved in the MeJA-responsiveness
Sspon.03G0006720-1P-mRNA-1	TGACG-motif	TGACG	2587	5	-	Hordeum vulgare	cis-acting regulatory element involved in the MeJA-responsiveness
Sspon.03G0006720-1P-mRNA-1	TGACG-motif	TGACG	2753	5	+	Hordeum vulgare	cis-acting regulatory element involved in the MeJA-responsiveness
Sspon.03G0006720-1P-mRNA-1	TATA-box	TATAA	95	5	-	Arabidopsis thaliana	core promoter element around -30 of transcription start
Sspon.03G0006720-1P-mRNA-1	TATA-box	TATA	96	4	+	Arabidopsis thaliana	core promoter element around -30 of transcription start
Sspon.03G0006720-1P-mRNA-1	TATA-box	ATATAA	851	6	+	Brassica oleracea	core promoter element around -30 of transcription start
Sspon.03G0006720-1P-mRNA-1	TATA-box	TATA	852	4	+	Arabidopsis thaliana	core promoter element around -30 of transcription start
Sspon.03G0006720-1P-mRNA-1	TATA-box	TATACA	915	6	-	Helianthus annuus	core promoter element around -30 of transcription start
Sspon.03G0006720-1P-mRNA-1	TATA-box	TATA	917	4	+	Arabidopsis thaliana	core promoter element around -30 of transcription start
Sspon.03G0006720-1P-mRNA-1	TATA-box	ATATAT	935	6	+	Brassica napus	core promoter element around -30 of transcription start
Sspon.03G0006720-1P-mRNA-1	TATA-box	TATATA	936	6	+	Arabidopsis thaliana	core promoter element around -30 of transcription start
Sspon.03G0006720-1P-mRNA-1	TATA-box	ATATAA	937	6	+	Brassica oleracea	core promoter element around -30 of transcription start
Sspon.03G0006720-1P-mRNA-1	TATA-box	TATA	938	4	+	Arabidopsis thaliana	core promoter element around -30 of transcription start
Sspon.03G0006720-1P-mRNA-1	TATA-box	TATAAAT	1050	7	-	Brassica juncea	core promoter element around -30 of transcription start
Sspon.03G0006720-1P-mRNA-1	TATA-box	TATAAA	1051	6	-	Helianthus annuus	core promoter element around -30 of transcription start
Sspon.03G0006720-1P-mRNA-1	TATA-box	TATAA	1052	5	-	Arabidopsis thaliana	core promoter element around -30 of transcription start
Sspon.03G0006720-1P-mRNA-1	TATA-box	TATA	1053	4	+	Arabidopsis thaliana	core promoter element around -30 of transcription start
Sspon.03G0006720-1P-mRNA-1	TATA-box	TACAAAA	1071	7	-	Oryza sativa	core promoter element around -30 of transcription start
Sspon.03G0006720-1P-mRNA-1	TATA-box	ATTATA	1636	6	+	Brassica napus	core promoter element around -30 of transcription start
Sspon.03G0006720-1P-mRNA-1	TATA-box	TATAA	1637	5	-	Arabidopsis thaliana	core promoter element around -30 of transcription start
Sspon.03G0006720-1P-mRNA-1	TATA-box	TATA	1638	4	-	Arabidopsis thaliana	core promoter element around -30 of transcription start
Sspon.03G0006720-1P-mRNA-1	TATA-box	ATATAA	1716	6	+	Brassica oleracea	core promoter element around -30 of transcription start
Sspon.03G0006720-1P-mRNA-1	TATA-box	TATA	1717	4	-	Arabidopsis thaliana	core promoter element around -30 of transcription start
Sspon.03G0006720-1P-mRNA-1	TATA-box	TATA	2100	4	-	Arabidopsis thaliana	core promoter element around -30 of transcription start
Sspon.03G0006720-1P-mRNA-1	TATA-box	ATTATA	2661	6	+	Brassica napus	core promoter element around -30 of transcription start
Sspon.03G0006720-1P-mRNA-1	TATA-box	TATAA	2662	5	-	Arabidopsis thaliana	core promoter element around -30 of transcription start
Sspon.03G0006720-1P-mRNA-1	TATA-box	TATA	2663	4	-	Arabidopsis thaliana	core promoter element around -30 of transcription start
Sspon.03G0006720-1P-mRNA-1	GC-motif	CCCCCG	1991	6	+	Zea mays	enhancer-like element involved in anoxic specific inducibility
Sspon.03G0006720-1P-mRNA-1	GC-motif	CCCCCG	2448	6	+	Zea mays	enhancer-like element involved in anoxic specific inducibility
Sspon.03G0006720-1P-mRNA-1	Unnamed__2	CCCCGG	2300	6	-	Zea mays
Sspon.03G0006720-1P-mRNA-1	GA-motif	ATAGATAA	2618	8	-	Arabidopsis thaliana	part of a light responsive element
Sspon.03G0006720-1P-mRNA-1	MYB	CAACCA	325	6	-	Arabidopsis thaliana
Sspon.03G0006720-1P-mRNA-1	MYB	CAACCA	888	6	+	Arabidopsis thaliana
Sspon.03G0006720-1P-mRNA-1	MYB	CAACCA	1294	6	-	Arabidopsis thaliana
Sspon.03G0006720-1P-mRNA-1	MYB	CAACCA	1685	6	-	Arabidopsis thaliana
Sspon.03G0006720-1P-mRNA-1	MYB	CAACCA	1799	6	+	Arabidopsis thaliana
Sspon.03G0006720-1P-mRNA-1	MYB	CAACCA	2278	6	-	Arabidopsis thaliana
Sspon.03G0006720-1P-mRNA-1	MYB	CAACAG	2375	6	+	Arabidopsis thaliana
Sspon.03G0006720-1P-mRNA-1	MYB	CAACCA	2820	6	-	Arabidopsis thaliana
Sspon.03G0006720-1P-mRNA-1	G-box	CACGTC	802	6	+	Zea mays	cis-acting regulatory element involved in light responsiveness
Sspon.03G0006720-1P-mRNA-1	G-box	CACGTC	1313	6	-	Zea mays	cis-acting regulatory element involved in light responsiveness
Sspon.03G0006720-1P-mRNA-1	G-box	CACGAC	2162	6	-	Zea mays	cis-acting regulatory element involved in light responsiveness
Sspon.03G0006720-1P-mRNA-1	G-box	CACGTC	2402	6	+	Zea mays	cis-acting regulatory element involved in light responsiveness
Sspon.03G0006720-1P-mRNA-1	G-box	GCCACGTGGA	2432	9	-	Arabidopsis thaliana	cis-acting regulatory element involved in light responsiveness
Sspon.03G0006720-1P-mRNA-1	G-box	CACGTG	2434	6	-	Arabidopsis thaliana	cis-acting regulatory element involved in light responsiveness
Sspon.03G0006720-1P-mRNA-1	G-box	TACGTG	2533	6	+	Arabidopsis thaliana	cis-acting regulatory element involved in light responsiveness
Sspon.03G0006720-1P-mRNA-1	ATC-motif	TGCTATCCA	1612	9	-	Pisum sativum	part of a conserved DNA module involved in light responsiveness
Sspon.03G0006720-1P-mRNA-1	WRE3	CCACCT	1091	6	-	Pisum sativum
Sspon.03G0006720-1P-mRNA-1	WRE3	CCACCT	1206	6	+	Pisum sativum
Sspon.03G0006720-1P-mRNA-1	WRE3	CCACCT	2545	6	-	Pisum sativum
Sspon.03G0006720-1P-mRNA-1	WRE3	CCACCT	2557	6	+	Pisum sativum
Sspon.03G0006720-1P-mRNA-1	WRE3	CCACCT	2721	6	+	Pisum sativum
Sspon.03G0006720-1P-mRNA-1	Unnamed__4	CTCC	343	4	+	Petroselinum hortense
Sspon.03G0006720-1P-mRNA-1	Unnamed__4	CTCC	607	4	+	Petroselinum hortense
Sspon.03G0006720-1P-mRNA-1	Unnamed__4	CTCC	1102	4	+	Petroselinum hortense
Sspon.03G0006720-1P-mRNA-1	Unnamed__4	CTCC	1128	4	+	Petroselinum hortense
Sspon.03G0006720-1P-mRNA-1	Unnamed__4	CTCC	1285	4	+	Petroselinum hortense
Sspon.03G0006720-1P-mRNA-1	Unnamed__4	CTCC	1519	4	+	Petroselinum hortense
Sspon.03G0006720-1P-mRNA-1	Unnamed__4	CTCC	1547	4	+	Petroselinum hortense
Sspon.03G0006720-1P-mRNA-1	Unnamed__4	CTCC	1769	4	+	Petroselinum hortense
Sspon.03G0006720-1P-mRNA-1	Unnamed__4	CTCC	1911	4	+	Petroselinum hortense
Sspon.03G0006720-1P-mRNA-1	Unnamed__4	CTCC	1920	4	+	Petroselinum hortense
Sspon.03G0006720-1P-mRNA-1	Unnamed__4	CTCC	1927	4	+	Petroselinum hortense
Sspon.03G0006720-1P-mRNA-1	Unnamed__4	CTCC	2037	4	-	Petroselinum hortense
Sspon.03G0006720-1P-mRNA-1	Unnamed__4	CTCC	2372	4	+	Petroselinum hortense
Sspon.03G0006720-1P-mRNA-1	Unnamed__4	CTCC	2413	4	+	Petroselinum hortense
Sspon.03G0006720-1P-mRNA-1	Unnamed__4	CTCC	2516	4	+	Petroselinum hortense
Sspon.03G0006720-1P-mRNA-1	Unnamed__4	CTCC	2633	4	+	Petroselinum hortense
Sspon.03G0006720-1P-mRNA-1	Unnamed__4	CTCC	2731	4	+	Petroselinum hortense
Sspon.03G0006720-1P-mRNA-1	Unnamed__4	CTCC	2871	4	+	Petroselinum hortense
Sspon.03G0006720-1P-mRNA-1	Unnamed__4	CTCC	2894	4	-	Petroselinum hortense
Sspon.03G0006720-1P-mRNA-1	Unnamed__4	CTCC	2897	4	-	Petroselinum hortense
Sspon.03G0006720-1P-mRNA-1	Unnamed__4	CTCC	2914	4	-	Petroselinum hortense
Sspon.03G0006720-1P-mRNA-1	Unnamed__4	CTCC	2971	4	-	Petroselinum hortense
Sspon.03G0006720-1P-mRNA-1	ARE	AAACCA	1388	6	-	Zea mays	cis-acting regulatory element essential for the anaerobic induction
Sspon.03G0006720-1P-mRNA-1	ARE	AAACCA	1418	6	-	Zea mays	cis-acting regulatory element essential for the anaerobic induction
Sspon.03G0006720-1P-mRNA-1	STRE	AGGGG	2128	5	-	Arabidopsis thaliana
Sspon.03G0006720-1P-mRNA-1	STRE	AGGGG	2815	5	+	Arabidopsis thaliana
Sspon.03G0006720-1P-mRNA-1	ABRE3a	TACGTG	2533	6	+	Zea mays
Sspon.03G0006720-1P-mRNA-1	circadian	CAAAGATATC	892	9	+	Lycopersicon esculentum	cis-acting regulatory element involved in circadian control
Sspon.03G0006720-1P-mRNA-1	CCGTCC-box	CCGTCC	2395	6	+	Petroselinum hortense
Sspon.03G0006720-1P-mRNA-1	CCGTCC-box	CCGTCC	2429	6	+	Petroselinum hortense
Sspon.03G0006720-1P-mRNA-1	CCGTCC-box	CCGTCC	2743	6	+	Petroselinum hortense
Sspon.03G0006720-1P-mRNA-1	CCGTCC-box	CCGTCC	2773	6	+	Petroselinum hortense
Sspon.03G0006720-1P-mRNA-1	CCGTCC-box	CCGTCC	2880	6	-	Petroselinum hortense
Sspon.03G0006720-1P-mRNA-1	CCGTCC-box	CCGTCC	2884	6	-	Petroselinum hortense
Sspon.03G0006720-1P-mRNA-1	as-1	TGACG	336	5	+	Arabidopsis thaliana
Sspon.03G0006720-1P-mRNA-1	as-1	TGACG	2519	5	-	Arabidopsis thaliana
Sspon.03G0006720-1P-mRNA-1	as-1	TGACG	2587	5	-	Arabidopsis thaliana
Sspon.03G0006720-1P-mRNA-1	as-1	TGACG	2753	5	+	Arabidopsis thaliana
Sspon.03G0006720-1P-mRNA-1		motif_sequence	211	4	+	organism	short_function
Sspon.03G0006720-1P-mRNA-1		motif_sequence	313	4	+	organism	short_function
Sspon.03G0006720-1P-mRNA-1		motif_sequence	318	4	+	organism	short_function
Sspon.03G0006720-1P-mRNA-1		motif_sequence	529	4	-	organism	short_function
Sspon.03G0006720-1P-mRNA-1		motif_sequence	683	4	-	organism	short_function
Sspon.03G0006720-1P-mRNA-1		motif_sequence	751	4	+	organism	short_function
Sspon.03G0006720-1P-mRNA-1		motif_sequence	759	4	+	organism	short_function
Sspon.03G0006720-1P-mRNA-1		motif_sequence	783	4	-	organism	short_function
Sspon.03G0006720-1P-mRNA-1		motif_sequence	810	4	-	organism	short_function
Sspon.03G0006720-1P-mRNA-1		motif_sequence	877	4	+	organism	short_function
Sspon.03G0006720-1P-mRNA-1		motif_sequence	924	4	-	organism	short_function
Sspon.03G0006720-1P-mRNA-1		motif_sequence	931	4	-	organism	short_function
Sspon.03G0006720-1P-mRNA-1		motif_sequence	1023	4	+	organism	short_function
Sspon.03G0006720-1P-mRNA-1		motif_sequence	1046	4	-	organism	short_function
Sspon.03G0006720-1P-mRNA-1		motif_sequence	1360	4	-	organism	short_function
Sspon.03G0006720-1P-mRNA-1		motif_sequence	1410	4	+	organism	short_function
Sspon.03G0006720-1P-mRNA-1		motif_sequence	1479	4	-	organism	short_function
Sspon.03G0006720-1P-mRNA-1		motif_sequence	1542	4	+	organism	short_function
Sspon.03G0006720-1P-mRNA-1		motif_sequence	2094	4	-	organism	short_function
Sspon.03G0006720-1P-mRNA-1		motif_sequence	2111	4	+	organism	short_function
Sspon.03G0006720-1P-mRNA-1		motif_sequence	2147	4	-	organism	short_function
Sspon.03G0006720-1P-mRNA-1		motif_sequence	2189	4	-	organism	short_function
Sspon.03G0006720-1P-mRNA-1		motif_sequence	2283	4	-	organism	short_function
Sspon.03G0006720-1P-mRNA-1		motif_sequence	2289	4	+	organism	short_function
Sspon.03G0006720-1P-mRNA-1		motif_sequence	2304	4	-	organism	short_function
Sspon.03G0006720-1P-mRNA-1		motif_sequence	2370	4	+	organism	short_function
Sspon.03G0006720-1P-mRNA-1		motif_sequence	2411	4	+	organism	short_function
Sspon.03G0006720-1P-mRNA-1		motif_sequence	2514	4	+	organism	short_function
Sspon.03G0006720-1P-mRNA-1		motif_sequence	2717	4	+	organism	short_function
Sspon.03G0006720-1P-mRNA-1		motif_sequence	2866	4	+	organism	short_function
Sspon.03G0006720-1P-mRNA-1		motif_sequence	2995	4	-	organism	short_function
Sspon.03G0006720-1P-mRNA-1	GT1-motif	GGTTAA	1078	6	+	Arabidopsis thaliana	light responsive element
Sspon.03G0006720-1P-mRNA-1	GT1-motif	GGTTAA	1080	6	-	Arabidopsis thaliana	light responsive element
Sspon.03G0006720-1P-mRNA-1	GT1-motif	GGTTAA	2832	6	+	Arabidopsis thaliana	light responsive element
Sspon.03G0006720-1P-mRNA-1	AAGAA-motif	gGTAAAGAAA	2120	9	-	Avena sativa
Sspon.03G0006720-1P-mRNA-1	W box	TTGACC	818	6	+	Arabidopsis thaliana
Sspon.03G0006720-1P-mRNA-1	W box	TTGACC	2328	6	+	Arabidopsis thaliana
Sspon.03G0006720-1P-mRNA-1	Unnamed__1	CGTGG	801	5	-	Zea mays
Sspon.03G0006720-1P-mRNA-1	Unnamed__1	CGTGG	943	5	+	Zea mays
Sspon.03G0006720-1P-mRNA-1	Unnamed__1	CGTGG	953	5	+	Zea mays
Sspon.03G0006720-1P-mRNA-1	Unnamed__1	CGTGG	1292	5	+	Zea mays
Sspon.03G0006720-1P-mRNA-1	Unnamed__1	CGTGG	2241	5	-	Zea mays
Sspon.03G0006720-1P-mRNA-1	Unnamed__1	CGTGG	2433	5	-	Zea mays
Sspon.03G0006720-1P-mRNA-1	Unnamed__1	CGTGG	2436	5	+	Zea mays
Sspon.03G0006720-1P-mRNA-1	Unnamed__1	CGTGG	2535	5	+	Zea mays
Sspon.03G0006720-1P-mRNA-1	dOCT	CTCGGATC	2923	8	+	Zea mays
Sspon.03G0006720-1P-mRNA-1	ABRE	ACGTG	802	5	-	Arabidopsis thaliana	cis-acting element involved in the abscisic acid responsiveness
Sspon.03G0006720-1P-mRNA-1	ABRE	ACGTG	942	5	+	Arabidopsis thaliana	cis-acting element involved in the abscisic acid responsiveness
Sspon.03G0006720-1P-mRNA-1	ABRE	ACGTG	1314	5	+	Arabidopsis thaliana	cis-acting element involved in the abscisic acid responsiveness
Sspon.03G0006720-1P-mRNA-1	ABRE	ACGTG	1956	5	-	Arabidopsis thaliana	cis-acting element involved in the abscisic acid responsiveness
Sspon.03G0006720-1P-mRNA-1	ABRE	ACGTG	2402	5	-	Arabidopsis thaliana	cis-acting element involved in the abscisic acid responsiveness
Sspon.03G0006720-1P-mRNA-1	ABRE	CACGTG	2434	6	-	Arabidopsis thaliana	cis-acting element involved in the abscisic acid responsiveness
Sspon.03G0006720-1P-mRNA-1	ABRE	ACGTG	2435	5	+	Arabidopsis thaliana	cis-acting element involved in the abscisic acid responsiveness
Sspon.03G0006720-1P-mRNA-1	ABRE	GACACGTGGC	2531	9	+	Triticum aestivum	cis-acting element involved in the abscisic acid responsiveness
Sspon.03G0006720-1P-mRNA-1	ABRE	ACGTG	2534	5	+	Arabidopsis thaliana	cis-acting element involved in the abscisic acid responsiveness
Sspon.03G0006720-1P-mRNA-1	A-box	CCGTCC	2395	6	+	Petroselinum crispum	cis-acting regulatory element
Sspon.03G0006720-1P-mRNA-1	A-box	CCGTCC	2429	6	+	Petroselinum crispum	cis-acting regulatory element
Sspon.03G0006720-1P-mRNA-1	A-box	CCGTCC	2743	6	+	Petroselinum crispum	cis-acting regulatory element
Sspon.03G0006720-1P-mRNA-1	A-box	CCGTCC	2773	6	+	Petroselinum crispum	cis-acting regulatory element
Sspon.03G0006720-1P-mRNA-1	A-box	CCGTCC	2880	6	-	Petroselinum crispum	cis-acting regulatory element
Sspon.03G0006720-1P-mRNA-1	A-box	CCGTCC	2884	6	-	Petroselinum crispum	cis-acting regulatory element
Sspon.03G0006720-1P-mRNA-1	Myb-binding site	CAACAG	2375	6	+	Nicotiana tabacum
Sspon.03G0006720-1P-mRNA-1	AT~TATA-box	TATATA	936	6	+	Arabidopsis thaliana
Sspon.03G0006720-1P-mRNA-1	MBS	CAACTG	39	6	+	Arabidopsis thaliana	MYB binding site involved in drought-inducibility
Sspon.03G0006720-1P-mRNA-1	MBS	CAACTG	1041	6	+	Arabidopsis thaliana	MYB binding site involved in drought-inducibility
Sspon.03G0006720-1P-mRNA-1	MBS	CAACTG	2325	6	-	Arabidopsis thaliana	MYB binding site involved in drought-inducibility
Sspon.03G0006720-1P-mRNA-1	CGTCA-motif	CGTCA	336	5	-	Hordeum vulgare	cis-acting regulatory element involved in the MeJA-responsiveness
Sspon.03G0006720-1P-mRNA-1	CGTCA-motif	CGTCA	2519	5	+	Hordeum vulgare	cis-acting regulatory element involved in the MeJA-responsiveness
Sspon.03G0006720-1P-mRNA-1	CGTCA-motif	CGTCA	2587	5	+	Hordeum vulgare	cis-acting regulatory element involved in the MeJA-responsiveness
Sspon.03G0006720-1P-mRNA-1	CGTCA-motif	CGTCA	2753	5	-	Hordeum vulgare	cis-acting regulatory element involved in the MeJA-responsiveness
Sspon.03G0006720-1P-mRNA-1	TCA-element	CCATCTTTTT	1695	9	-	Nicotiana tabacum	cis-acting element involved in salicylic acid responsiveness
Sspon.03G0006720-1P-mRNA-1	TCA	TCATCTTCAT	875	9	+	Pisum sativum
Sspon.03G0006720-1P-mRNA-1	CAT-box	GCCACT	2167	6	+	Arabidopsis thaliana	cis-acting regulatory element related to meristem expression
Sspon.03G0006720-1P-mRNA-1	CAT-box	GCCACT	2850	6	-	Arabidopsis thaliana	cis-acting regulatory element related to meristem expression
Sspon.03G0006720-1P-mRNA-1	Myb	CAACTG	39	6	+	Arabidopsis thaliana
Sspon.03G0006720-1P-mRNA-1	Myb	CAACTG	1041	6	+	Arabidopsis thaliana
Sspon.03G0006720-1P-mRNA-1	Myb	TAACTG	1741	6	-	Arabidopsis thaliana
Sspon.03G0006720-1P-mRNA-1	Myb	CAACTG	2325	6	-	Arabidopsis thaliana
Sspon.03G0006720-1P-mRNA-1	ABRE4	CACGTA	2533	6	-	Zea mays
Sspon.03G0006720-1P-mRNA-1	ABRE2	CCACGTGG	2433	8	-	Zea mays
Sspon.03G0006720-1P-mRNA-1	G-Box	CACGTT	941	6	-	Pisum sativum	cis-acting regulatory element involved in light responsiveness
Sspon.03G0006720-1P-mRNA-1	G-Box	CACGTT	1956	6	+	Pisum sativum	cis-acting regulatory element involved in light responsiveness
Sspon.03G0006720-1P-mRNA-1	G-Box	CACGTG	2434	6	-	Pisum sativum	cis-acting regulatory element involved in light responsiveness
Sspon.03G0006720-2D-mRNA-1	AAGAA-motif	GAAAGAA	294	7	-	Avena sativa
Sspon.03G0006720-2D-mRNA-1	GT1-motif	GGTTAA	2438	6	+	Arabidopsis thaliana	light responsive element
Sspon.03G0006720-2D-mRNA-1	GT1-motif	GGTTAA	2609	6	-	Arabidopsis thaliana	light responsive element
Sspon.03G0006720-2D-mRNA-1		motif_sequence	99	4	+	organism	short_function
Sspon.03G0006720-2D-mRNA-1		motif_sequence	139	4	+	organism	short_function
Sspon.03G0006720-2D-mRNA-1		motif_sequence	241	4	+	organism	short_function
Sspon.03G0006720-2D-mRNA-1		motif_sequence	354	4	-	organism	short_function
Sspon.03G0006720-2D-mRNA-1		motif_sequence	708	4	-	organism	short_function
Sspon.03G0006720-2D-mRNA-1		motif_sequence	716	4	-	organism	short_function
Sspon.03G0006720-2D-mRNA-1		motif_sequence	840	4	-	organism	short_function
Sspon.03G0006720-2D-mRNA-1		motif_sequence	896	4	+	organism	short_function
Sspon.03G0006720-2D-mRNA-1		motif_sequence	938	4	-	organism	short_function
Sspon.03G0006720-2D-mRNA-1		motif_sequence	965	4	+	organism	short_function
Sspon.03G0006720-2D-mRNA-1		motif_sequence	1064	4	+	organism	short_function
Sspon.03G0006720-2D-mRNA-1		motif_sequence	1117	4	+	organism	short_function
Sspon.03G0006720-2D-mRNA-1		motif_sequence	1171	4	-	organism	short_function
Sspon.03G0006720-2D-mRNA-1		motif_sequence	1223	4	-	organism	short_function
Sspon.03G0006720-2D-mRNA-1		motif_sequence	1268	4	-	organism	short_function
Sspon.03G0006720-2D-mRNA-1		motif_sequence	1340	4	+	organism	short_function
Sspon.03G0006720-2D-mRNA-1		motif_sequence	1478	4	-	organism	short_function
Sspon.03G0006720-2D-mRNA-1		motif_sequence	1583	4	+	organism	short_function
Sspon.03G0006720-2D-mRNA-1		motif_sequence	1664	4	+	organism	short_function
Sspon.03G0006720-2D-mRNA-1		motif_sequence	1773	4	-	organism	short_function
Sspon.03G0006720-2D-mRNA-1		motif_sequence	1854	4	-	organism	short_function
Sspon.03G0006720-2D-mRNA-1		motif_sequence	1882	4	-	organism	short_function
Sspon.03G0006720-2D-mRNA-1		motif_sequence	1910	4	+	organism	short_function
Sspon.03G0006720-2D-mRNA-1		motif_sequence	2016	4	+	organism	short_function
Sspon.03G0006720-2D-mRNA-1		motif_sequence	2565	4	+	organism	short_function
Sspon.03G0006720-2D-mRNA-1		motif_sequence	2776	4	-	organism	short_function
Sspon.03G0006720-2D-mRNA-1		motif_sequence	2912	4	-	organism	short_function
Sspon.03G0006720-2D-mRNA-1	re2f-1	GCGGGAAA	1745	8	+	Oryza sativa
Sspon.03G0006720-2D-mRNA-1	P-box	CCTTTTG	687	7	-	Oryza sativa	gibberellin-responsive element
Sspon.03G0006720-2D-mRNA-1	P-box	CCTTTTG	927	7	+	Oryza sativa	gibberellin-responsive element
Sspon.03G0006720-2D-mRNA-1	P-box	CCTTTTG	2184	7	+	Oryza sativa	gibberellin-responsive element
Sspon.03G0006720-2D-mRNA-1	Myb	TAACTG	115	6	-	Arabidopsis thaliana
Sspon.03G0006720-2D-mRNA-1	Myb	CAACTG	136	6	+	Arabidopsis thaliana
Sspon.03G0006720-2D-mRNA-1	Myb	CAACTG	2507	6	+	Arabidopsis thaliana
Sspon.03G0006720-2D-mRNA-1	CGTCA-motif	CGTCA	66	5	-	Hordeum vulgare	cis-acting regulatory element involved in the MeJA-responsiveness
Sspon.03G0006720-2D-mRNA-1	CGTCA-motif	CGTCA	881	5	+	Hordeum vulgare	cis-acting regulatory element involved in the MeJA-responsiveness
Sspon.03G0006720-2D-mRNA-1	CGTCA-motif	CGTCA	2066	5	+	Hordeum vulgare	cis-acting regulatory element involved in the MeJA-responsiveness
Sspon.03G0006720-2D-mRNA-1	CGTCA-motif	CGTCA	2148	5	-	Hordeum vulgare	cis-acting regulatory element involved in the MeJA-responsiveness
Sspon.03G0006720-2D-mRNA-1	CGTCA-motif	CGTCA	2354	5	+	Hordeum vulgare	cis-acting regulatory element involved in the MeJA-responsiveness
Sspon.03G0006720-2D-mRNA-1	CGTCA-motif	CGTCA	2374	5	+	Hordeum vulgare	cis-acting regulatory element involved in the MeJA-responsiveness
Sspon.03G0006720-2D-mRNA-1	CGTCA-motif	CGTCA	2454	5	+	Hordeum vulgare	cis-acting regulatory element involved in the MeJA-responsiveness
Sspon.03G0006720-2D-mRNA-1	CGTCA-motif	CGTCA	2731	5	+	Hordeum vulgare	cis-acting regulatory element involved in the MeJA-responsiveness
Sspon.03G0006720-2D-mRNA-1	MBS	CAACTG	136	6	+	Arabidopsis thaliana	MYB binding site involved in drought-inducibility
Sspon.03G0006720-2D-mRNA-1	MBS	CAACTG	2507	6	+	Arabidopsis thaliana	MYB binding site involved in drought-inducibility
Sspon.03G0006720-2D-mRNA-1	G-Box	CACGTT	986	6	-	Pisum sativum	cis-acting regulatory element involved in light responsiveness
Sspon.03G0006720-2D-mRNA-1	G-Box	CACGTGAAA	1406	9	-	Pisum sativum	cis-acting regulatory element involved in light responsiveness
Sspon.03G0006720-2D-mRNA-1	G-Box	CACGTG	1409	6	+	Pisum sativum	cis-acting regulatory element involved in light responsiveness
Sspon.03G0006720-2D-mRNA-1	G-Box	CACGTG	2404	6	-	Pisum sativum	cis-acting regulatory element involved in light responsiveness
Sspon.03G0006720-2D-mRNA-1	ACE	GCGACGTACC	1129	9	-	Petroselinum crispum	cis-acting element involved in light responsiveness
Sspon.03G0006720-2D-mRNA-1	TGACG-motif	TGACG	66	5	+	Hordeum vulgare	cis-acting regulatory element involved in the MeJA-responsiveness
Sspon.03G0006720-2D-mRNA-1	TGACG-motif	TGACG	881	5	-	Hordeum vulgare	cis-acting regulatory element involved in the MeJA-responsiveness
Sspon.03G0006720-2D-mRNA-1	TGACG-motif	TGACG	2066	5	-	Hordeum vulgare	cis-acting regulatory element involved in the MeJA-responsiveness
Sspon.03G0006720-2D-mRNA-1	TGACG-motif	TGACG	2148	5	+	Hordeum vulgare	cis-acting regulatory element involved in the MeJA-responsiveness
Sspon.03G0006720-2D-mRNA-1	TGACG-motif	TGACG	2354	5	-	Hordeum vulgare	cis-acting regulatory element involved in the MeJA-responsiveness
Sspon.03G0006720-2D-mRNA-1	TGACG-motif	TGACG	2374	5	-	Hordeum vulgare	cis-acting regulatory element involved in the MeJA-responsiveness
Sspon.03G0006720-2D-mRNA-1	TGACG-motif	TGACG	2454	5	-	Hordeum vulgare	cis-acting regulatory element involved in the MeJA-responsiveness
Sspon.03G0006720-2D-mRNA-1	TGACG-motif	TGACG	2731	5	-	Hordeum vulgare	cis-acting regulatory element involved in the MeJA-responsiveness
Sspon.03G0006720-2D-mRNA-1	ERE	ATTTTAAA	1925	8	-	Nicotiana glutinos
Sspon.03G0006720-2D-mRNA-1	CAAT-box	CAAAT	33	5	+	Pisum sativum	common cis-acting element in promoter and enhancer regions
Sspon.03G0006720-2D-mRNA-1	CAAT-box	CCAAT	42	5	+	Arabidopsis thaliana	common cis-acting element in promoter and enhancer regions
Sspon.03G0006720-2D-mRNA-1	CAAT-box	CAAT	43	4	+	Nicotiana glutinosa
Sspon.03G0006720-2D-mRNA-1	CAAT-box	CAAAT	63	5	-	Pisum sativum	common cis-acting element in promoter and enhancer regions
Sspon.03G0006720-2D-mRNA-1	CAAT-box	CAAAT	87	5	+	Pisum sativum	common cis-acting element in promoter and enhancer regions
Sspon.03G0006720-2D-mRNA-1	CAAT-box	CAAT	94	4	-	Nicotiana glutinosa
Sspon.03G0006720-2D-mRNA-1	CAAT-box	CCAAT	121	5	+	Arabidopsis thaliana	common cis-acting element in promoter and enhancer regions
Sspon.03G0006720-2D-mRNA-1	CAAT-box	CAAT	122	4	+	Nicotiana glutinosa
Sspon.03G0006720-2D-mRNA-1	CAAT-box	CAAT	151	4	-	Nicotiana glutinosa
Sspon.03G0006720-2D-mRNA-1	CAAT-box	CCAAT	278	5	-	Arabidopsis thaliana	common cis-acting element in promoter and enhancer regions
Sspon.03G0006720-2D-mRNA-1	CAAT-box	CAAT	283	4	+	Nicotiana glutinosa
Sspon.03G0006720-2D-mRNA-1	CAAT-box	CAAAT	414	5	-	Pisum sativum	common cis-acting element in promoter and enhancer regions
Sspon.03G0006720-2D-mRNA-1	CAAT-box	CAAT	745	4	-	Nicotiana glutinosa
Sspon.03G0006720-2D-mRNA-1	CAAT-box	CAAAT	794	5	-	Pisum sativum	common cis-acting element in promoter and enhancer regions
Sspon.03G0006720-2D-mRNA-1	CAAT-box	CAAT	853	4	+	Nicotiana glutinosa
Sspon.03G0006720-2D-mRNA-1	CAAT-box	CAAAT	944	5	+	Pisum sativum	common cis-acting element in promoter and enhancer regions
Sspon.03G0006720-2D-mRNA-1	CAAT-box	CAAAT	953	5	+	Pisum sativum	common cis-acting element in promoter and enhancer regions
Sspon.03G0006720-2D-mRNA-1	CAAT-box	CAAAT	962	5	+	Pisum sativum	common cis-acting element in promoter and enhancer regions
Sspon.03G0006720-2D-mRNA-1	CAAT-box	CAAT	1000	4	-	Nicotiana glutinosa
Sspon.03G0006720-2D-mRNA-1	CAAT-box	CAAAT	1056	5	-	Pisum sativum	common cis-acting element in promoter and enhancer regions
Sspon.03G0006720-2D-mRNA-1	CAAT-box	CAAAT	1074	5	-	Pisum sativum	common cis-acting element in promoter and enhancer regions
Sspon.03G0006720-2D-mRNA-1	CAAT-box	CCAAT	1103	5	+	Arabidopsis thaliana	common cis-acting element in promoter and enhancer regions
Sspon.03G0006720-2D-mRNA-1	CAAT-box	CAAT	1104	4	+	Nicotiana glutinosa
Sspon.03G0006720-2D-mRNA-1	CAAT-box	CAAT	1184	4	-	Nicotiana glutinosa
Sspon.03G0006720-2D-mRNA-1	CAAT-box	CCAAT	1369	5	-	Arabidopsis thaliana	common cis-acting element in promoter and enhancer regions
Sspon.03G0006720-2D-mRNA-1	CAAT-box	CAAAT	1421	5	-	Pisum sativum	common cis-acting element in promoter and enhancer regions
Sspon.03G0006720-2D-mRNA-1	CAAT-box	CAAT	1436	4	-	Nicotiana glutinosa
Sspon.03G0006720-2D-mRNA-1	CAAT-box	CAAT	1589	4	-	Nicotiana glutinosa
Sspon.03G0006720-2D-mRNA-1	CAAT-box	CAAAT	1610	5	+	Pisum sativum	common cis-acting element in promoter and enhancer regions
Sspon.03G0006720-2D-mRNA-1	CAAT-box	CAAAT	1627	5	+	Pisum sativum	common cis-acting element in promoter and enhancer regions
Sspon.03G0006720-2D-mRNA-1	CAAT-box	CAAT	1670	4	-	Nicotiana glutinosa
Sspon.03G0006720-2D-mRNA-1	CAAT-box	CAAT	1694	4	-	Nicotiana glutinosa
Sspon.03G0006720-2D-mRNA-1	CAAT-box	CCAAT	1700	5	+	Arabidopsis thaliana	common cis-acting element in promoter and enhancer regions
Sspon.03G0006720-2D-mRNA-1	CAAT-box	CAAT	1701	4	+	Nicotiana glutinosa
Sspon.03G0006720-2D-mRNA-1	CAAT-box	CAAT	1726	4	+	Nicotiana glutinosa
Sspon.03G0006720-2D-mRNA-1	CAAT-box	CAAAT	1777	5	-	Pisum sativum	common cis-acting element in promoter and enhancer regions
Sspon.03G0006720-2D-mRNA-1	CAAT-box	CCAAT	1896	5	-	Arabidopsis thaliana	common cis-acting element in promoter and enhancer regions
Sspon.03G0006720-2D-mRNA-1	CAAT-box	CCAAT	1941	5	-	Arabidopsis thaliana	common cis-acting element in promoter and enhancer regions
Sspon.03G0006720-2D-mRNA-1	CAAT-box	CAAT	1968	4	-	Nicotiana glutinosa
Sspon.03G0006720-2D-mRNA-1	CAAT-box	CCAAT	1983	5	-	Arabidopsis thaliana	common cis-acting element in promoter and enhancer regions
Sspon.03G0006720-2D-mRNA-1	CAAT-box	CAAT	1991	4	+	Nicotiana glutinosa
Sspon.03G0006720-2D-mRNA-1	CAAT-box	CCAAT	2412	5	+	Arabidopsis thaliana	common cis-acting element in promoter and enhancer regions
Sspon.03G0006720-2D-mRNA-1	CAAT-box	CAAT	2413	4	+	Nicotiana glutinosa
Sspon.03G0006720-2D-mRNA-1	CAAT-box	CAAAT	2750	5	+	Pisum sativum	common cis-acting element in promoter and enhancer regions
Sspon.03G0006720-2D-mRNA-1	Unnamed__2	CCCCGG	1375	6	+	Zea mays
Sspon.03G0006720-2D-mRNA-1	ARE	AAACCA	538	6	+	Zea mays	cis-acting regulatory element essential for the anaerobic induction
Sspon.03G0006720-2D-mRNA-1	ARE	AAACCA	911	6	-	Zea mays	cis-acting regulatory element essential for the anaerobic induction
Sspon.03G0006720-2D-mRNA-1	ARE	AAACCA	1567	6	+	Zea mays	cis-acting regulatory element essential for the anaerobic induction
Sspon.03G0006720-2D-mRNA-1	WRE3	CCACCT	2137	6	+	Pisum sativum
Sspon.03G0006720-2D-mRNA-1	G-box	CACGTC	271	6	+	Zea mays	cis-acting regulatory element involved in light responsiveness
Sspon.03G0006720-2D-mRNA-1	G-box	CACGTG	1409	6	+	Arabidopsis thaliana	cis-acting regulatory element involved in light responsiveness
Sspon.03G0006720-2D-mRNA-1	G-box	CACGTG	2404	6	-	Arabidopsis thaliana	cis-acting regulatory element involved in light responsiveness
Sspon.03G0006720-2D-mRNA-1	as-1	TGACG	66	5	+	Arabidopsis thaliana
Sspon.03G0006720-2D-mRNA-1	as-1	TGACG	881	5	-	Arabidopsis thaliana
Sspon.03G0006720-2D-mRNA-1	as-1	TGACG	2066	5	-	Arabidopsis thaliana
Sspon.03G0006720-2D-mRNA-1	as-1	TGACG	2148	5	+	Arabidopsis thaliana
Sspon.03G0006720-2D-mRNA-1	as-1	TGACG	2354	5	-	Arabidopsis thaliana
Sspon.03G0006720-2D-mRNA-1	as-1	TGACG	2374	5	-	Arabidopsis thaliana
Sspon.03G0006720-2D-mRNA-1	as-1	TGACG	2454	5	-	Arabidopsis thaliana
Sspon.03G0006720-2D-mRNA-1	as-1	TGACG	2731	5	-	Arabidopsis thaliana
Sspon.03G0006720-2D-mRNA-1	CCGTCC-box	CCGTCC	419	6	+	Petroselinum hortense
Sspon.03G0006720-2D-mRNA-1	CCGTCC-box	CCGTCC	2076	6	+	Petroselinum hortense
Sspon.03G0006720-2D-mRNA-1	W box	TTGACC	2248	6	+	Arabidopsis thaliana
Sspon.03G0006720-2D-mRNA-1	Unnamed__1	CGTGG	1138	5	+	Zea mays
Sspon.03G0006720-2D-mRNA-1	Unnamed__1	CGTGG	1570	5	-	Zea mays
Sspon.03G0006720-2D-mRNA-1	Unnamed__1	CGTGG	1705	5	+	Zea mays
Sspon.03G0006720-2D-mRNA-1	Unnamed__1	CGTGG	1763	5	+	Zea mays
Sspon.03G0006720-2D-mRNA-1	Unnamed__1	CGTGG	2198	5	-	Zea mays
Sspon.03G0006720-2D-mRNA-1	Unnamed__1	CGTGG	2205	5	-	Zea mays
Sspon.03G0006720-2D-mRNA-1	Unnamed__1	CGTGG	2212	5	-	Zea mays
Sspon.03G0006720-2D-mRNA-1	Unnamed__1	CGTGG	2254	5	-	Zea mays
Sspon.03G0006720-2D-mRNA-1	Unnamed__1	CGTGG	2259	5	-	Zea mays
Sspon.03G0006720-2D-mRNA-1	Unnamed__1	CGTGG	2289	5	+	Zea mays
Sspon.03G0006720-2D-mRNA-1	Unnamed__1	CGTGG	2711	5	-	Zea mays
Sspon.03G0006720-2D-mRNA-1	Unnamed__1	CGTGG	2836	5	+	Zea mays
Sspon.03G0006720-2D-mRNA-1	Myb-binding site	CAACAG	581	6	+	Nicotiana tabacum
Sspon.03G0006720-2D-mRNA-1	Myb-binding site	CAACAG	1097	6	+	Nicotiana tabacum
Sspon.03G0006720-2D-mRNA-1	Box 4	ATTAAT	1823	6	-	Petroselinum crispum	part of a conserved DNA module involved in light responsiveness
Sspon.03G0006720-2D-mRNA-1	Box 4	ATTAAT	1848	6	-	Petroselinum crispum	part of a conserved DNA module involved in light responsiveness
Sspon.03G0006720-2D-mRNA-1	A-box	CCGTCC	419	6	+	Petroselinum crispum	cis-acting regulatory element
Sspon.03G0006720-2D-mRNA-1	A-box	CCGTCC	2076	6	+	Petroselinum crispum	cis-acting regulatory element
Sspon.03G0006720-2D-mRNA-1	I-box	AGATAAGG	220	8	+	Triticum aestivum	part of a light responsive element
Sspon.03G0006720-2D-mRNA-1	ABRE	ACGTG	271	5	-	Arabidopsis thaliana	cis-acting element involved in the abscisic acid responsiveness
Sspon.03G0006720-2D-mRNA-1	ABRE	AACCCGG	361	7	-	Arabidopsis thaliana	cis-acting element involved in the abscisic acid responsiveness
Sspon.03G0006720-2D-mRNA-1	ABRE	GCAACGTGTC	984	10	+	Hordeum vulgare	cis-acting element involved in the abscisic acid responsiveness
Sspon.03G0006720-2D-mRNA-1	ABRE	ACGTG	987	5	+	Arabidopsis thaliana	cis-acting element involved in the abscisic acid responsiveness
Sspon.03G0006720-2D-mRNA-1	ABRE	GCCGCGTGGC	1134	9	+	Oryza sativa	cis-acting element involved in the abscisic acid responsiveness
Sspon.03G0006720-2D-mRNA-1	ABRE	CACGTG	1409	6	+	Arabidopsis thaliana	cis-acting element involved in the abscisic acid responsiveness
Sspon.03G0006720-2D-mRNA-1	ABRE	ACGTG	1410	5	+	Arabidopsis thaliana	cis-acting element involved in the abscisic acid responsiveness
Sspon.03G0006720-2D-mRNA-1	ABRE	GCCGCGTGGC	2310	9	+	Oryza sativa	cis-acting element involved in the abscisic acid responsiveness
Sspon.03G0006720-2D-mRNA-1	ABRE	CGCACGTGTC	2360	9	+	Hordeum vulgare	cis-acting element involved in the abscisic acid responsiveness
Sspon.03G0006720-2D-mRNA-1	ABRE	CGCACGTGTC	2402	9	+	Hordeum vulgare	cis-acting element involved in the abscisic acid responsiveness
Sspon.03G0006720-2D-mRNA-1	ABRE	CACGTG	2404	6	-	Arabidopsis thaliana	cis-acting element involved in the abscisic acid responsiveness
Sspon.03G0006720-2D-mRNA-1	ABRE	ACGTG	2405	5	+	Arabidopsis thaliana	cis-acting element involved in the abscisic acid responsiveness
Sspon.03G0006720-2D-mRNA-1	MYB recognition site	CCGTTG	1232	6	+	Arabidopsis thaliana
Sspon.03G0006720-2D-mRNA-1	CAT-box	GCCACT	1155	6	+	Arabidopsis thaliana	cis-acting regulatory element related to meristem expression
Sspon.03G0006720-2D-mRNA-1	CAT-box	GCCACT	1719	6	+	Arabidopsis thaliana	cis-acting regulatory element related to meristem expression
Sspon.03G0006720-2D-mRNA-1	CAT-box	GCCACT	2937	6	-	Arabidopsis thaliana	cis-acting regulatory element related to meristem expression
Sspon.03G0006720-2D-mRNA-1	TATC-box	TATCCCA	2707	7	+	Oryza sativa	cis-acting element involved in gibberellin-responsiveness
Sspon.03G0006720-2D-mRNA-1	TCA-element	TCAGAAGAGG	1265	9	+	Brassica oleracea	cis-acting element involved in salicylic acid responsiveness
Sspon.03G0006720-2D-mRNA-1	CCAAT-box	CAACGG	1232	6	-	Hordeum vulgare	MYBHv1 binding site
Sspon.03G0006720-2D-mRNA-1	TCT-motif	TCTTAC	1047	6	+	Arabidopsis thaliana	part of a light responsive element
Sspon.03G0006720-2D-mRNA-1	TGA-element	AACGAC	511	6	+	Brassica oleracea	auxin-responsive element
Sspon.03G0006720-2D-mRNA-1	TGA-element	AACGAC	2367	6	-	Brassica oleracea	auxin-responsive element
Sspon.03G0006720-2D-mRNA-1	GC-motif	CCCCCG	2057	6	+	Zea mays	enhancer-like element involved in anoxic specific inducibility
Sspon.03G0006720-2D-mRNA-1	TATA-box	TATAA	398	5	-	Arabidopsis thaliana	core promoter element around -30 of transcription start
Sspon.03G0006720-2D-mRNA-1	TATA-box	TATA	399	4	+	Arabidopsis thaliana	core promoter element around -30 of transcription start
Sspon.03G0006720-2D-mRNA-1	TATA-box	TATA	457	4	+	Arabidopsis thaliana	core promoter element around -30 of transcription start
Sspon.03G0006720-2D-mRNA-1	TATA-box	TATA	1038	4	+	Arabidopsis thaliana	core promoter element around -30 of transcription start
Sspon.03G0006720-2D-mRNA-1	TATA-box	ATATAA	1442	6	+	Brassica oleracea	core promoter element around -30 of transcription start
Sspon.03G0006720-2D-mRNA-1	TATA-box	TATA	1443	4	+	Arabidopsis thaliana	core promoter element around -30 of transcription start
Sspon.03G0006720-2D-mRNA-1	TATA-box	TATAAAA	1813	7	-	Pisum sativum	core promoter element around -30 of transcription start
Sspon.03G0006720-2D-mRNA-1	TATA-box	TATAAA	1814	6	-	Helianthus annuus	core promoter element around -30 of transcription start
Sspon.03G0006720-2D-mRNA-1	TATA-box	TATAA	1815	5	-	Arabidopsis thaliana	core promoter element around -30 of transcription start
Sspon.03G0006720-2D-mRNA-1	TATA-box	TATA	1816	4	-	Arabidopsis thaliana	core promoter element around -30 of transcription start
Sspon.03G0006720-2D-mRNA-1	CCGTCC motif	CCGTCC	419	6	+	Nicotiana tabacum
Sspon.03G0006720-2D-mRNA-1	CCGTCC motif	CCGTCC	2076	6	+	Nicotiana tabacum
Sspon.03G0006720-2D-mRNA-1	MYC	CATTTG	33	6	-	Arabidopsis thaliana
Sspon.03G0006720-2D-mRNA-1	MYC	CATGTG	638	6	+	Arabidopsis thaliana
Sspon.03G0006720-2D-mRNA-1	MYC	CATTTG	944	6	-	Arabidopsis thaliana
Sspon.03G0006720-2D-mRNA-1	MYC	CATTTG	1073	6	+	Arabidopsis thaliana
Sspon.03G0006720-2D-mRNA-1	MYC	CATTTG	1420	6	+	Arabidopsis thaliana
Sspon.03G0006720-2D-mRNA-1	MYC	CATTTG	1627	6	-	Arabidopsis thaliana
Sspon.03G0006720-2D-mRNA-1	MYC	CATTTG	1776	6	+	Arabidopsis thaliana
Sspon.03G0006720-2D-mRNA-1	MYC	CATGTG	2465	6	+	Arabidopsis thaliana
Sspon.03G0006720-2D-mRNA-1	MYB	CAACAG	581	6	+	Arabidopsis thaliana
Sspon.03G0006720-2D-mRNA-1	MYB	CAACAG	1097	6	+	Arabidopsis thaliana
Sspon.03G0006720-2D-mRNA-1	MYB	CAACCA	2746	6	+	Arabidopsis thaliana
Sspon.03G0006720-2D-mRNA-1	O2-site	GATGA(C/T)(A/G)TG(A/G)	59	8	+	Zea mays	cis-acting regulatory element involved in zein metabolism regulation
Sspon.03G0006720-2D-mRNA-1	O2-site	GATGACATGG	1456	9	+	Zea mays	cis-acting regulatory element involved in zein metabolism regulation
Sspon.03G0006720-2D-mRNA-1	O2-site	GATGACATGG	1629	9	+	Zea mays	cis-acting regulatory element involved in zein metabolism regulation
Sspon.03G0006720-2D-mRNA-1	O2-site	GATGATGTGG	1832	9	+	Zea mays	cis-acting regulatory element involved in zein metabolism regulation
Sspon.03G0006720-2D-mRNA-1	LTR	CCGAAA	1346	6	+	Hordeum vulgare	cis-acting element involved in low-temperature responsiveness
Sspon.03G0006720-2D-mRNA-1	TGA-box	TGACGTAA	2371	8	-	Glycine max	part of an auxin-responsive element
Sspon.03G0006720-2D-mRNA-1	Unnamed__4	CTCC	318	4	+	Petroselinum hortense
Sspon.03G0006720-2D-mRNA-1	Unnamed__4	CTCC	594	4	+	Petroselinum hortense
Sspon.03G0006720-2D-mRNA-1	Unnamed__4	CTCC	893	4	+	Petroselinum hortense
Sspon.03G0006720-2D-mRNA-1	Unnamed__4	CTCC	1230	4	+	Petroselinum hortense
Sspon.03G0006720-2D-mRNA-1	Unnamed__4	CTCC	1252	4	-	Petroselinum hortense
Sspon.03G0006720-2D-mRNA-1	Unnamed__4	CTCC	1402	4	-	Petroselinum hortense
Sspon.03G0006720-2D-mRNA-1	Unnamed__4	CTCC	1585	4	+	Petroselinum hortense
Sspon.03G0006720-2D-mRNA-1	Unnamed__4	CTCC	1666	4	+	Petroselinum hortense
Sspon.03G0006720-2D-mRNA-1	Unnamed__4	CTCC	1879	4	-	Petroselinum hortense
Sspon.03G0006720-2D-mRNA-1	Unnamed__4	CTCC	2127	4	-	Petroselinum hortense
Sspon.03G0006720-2D-mRNA-1	Unnamed__4	CTCC	2276	4	+	Petroselinum hortense
Sspon.03G0006720-2D-mRNA-1	Unnamed__4	CTCC	2281	4	+	Petroselinum hortense
Sspon.03G0006720-2D-mRNA-1	Unnamed__4	CTCC	2398	4	+	Petroselinum hortense
Sspon.03G0006720-2D-mRNA-1	Unnamed__4	CTCC	2451	4	+	Petroselinum hortense
Sspon.03G0006720-2D-mRNA-1	Unnamed__4	CTCC	2791	4	+	Petroselinum hortense
Sspon.03G0006720-2D-mRNA-1	Unnamed__4	CTCC	2852	4	+	Petroselinum hortense
Sspon.03G0006720-2D-mRNA-1	Unnamed__4	CTCC	2858	4	+	Petroselinum hortense
Sspon.03G0006720-2D-mRNA-1	Unnamed__4	CTCC	2864	4	+	Petroselinum hortense
Sspon.03G0006720-2D-mRNA-1	Unnamed__4	CTCC	2883	4	-	Petroselinum hortense
Sspon.03G0006720-2D-mRNA-1	Unnamed__4	CTCC	2895	4	-	Petroselinum hortense
Sspon.03G0006720-2D-mRNA-1	Unnamed__4	CTCC	2912	4	-	Petroselinum hortense
Sspon.03G0006720-2D-mRNA-1	Unnamed__4	CTCC	2935	4	-	Petroselinum hortense
Sspon.03G0006720-2D-mRNA-1	Unnamed__4	CTCC	3007	4	-	Petroselinum hortense
Sspon.03G0006720-2D-mRNA-1	CTAG-motif	ACTAGCAGAA	1163	9	-	Avena sativa
Sspon.03G0006720-2D-mRNA-1	F-box	CTATTCTCATT	1589	10	-	Lycopersicon esculentum
Sspon.03G0006720-2D-mRNA-1	STRE	AGGGG	440	5	+	Arabidopsis thaliana
Sspon.03G0006720-2D-mRNA-1	STRE	AGGGG	2383	5	-	Arabidopsis thaliana
Sspon.03G0006720-2D-mRNA-1	STRE	AGGGG	2493	5	+	Arabidopsis thaliana
Sspon.03G0006720-2D-mRNA-1	STRE	AGGGG	2558	5	-	Arabidopsis thaliana
Sspon.03G0006720-2D-mRNA-1	STRE	AGGGG	2803	5	+	Arabidopsis thaliana
Sspon.03G0006720-2P-mRNA-1	as-1	TGACG	121	5	-	Arabidopsis thaliana
Sspon.03G0006720-2P-mRNA-1	as-1	TGACG	2065	5	-	Arabidopsis thaliana
Sspon.03G0006720-2P-mRNA-1	as-1	TGACG	2147	5	+	Arabidopsis thaliana
Sspon.03G0006720-2P-mRNA-1	as-1	TGACG	2353	5	-	Arabidopsis thaliana
Sspon.03G0006720-2P-mRNA-1	as-1	TGACG	2373	5	-	Arabidopsis thaliana
Sspon.03G0006720-2P-mRNA-1	as-1	TGACG	2448	5	-	Arabidopsis thaliana
Sspon.03G0006720-2P-mRNA-1	as-1	TGACG	2723	5	-	Arabidopsis thaliana
Sspon.03G0006720-2P-mRNA-1	CCGTCC-box	CCGTCC	1114	6	-	Petroselinum hortense
Sspon.03G0006720-2P-mRNA-1	CCGTCC-box	CCGTCC	2075	6	+	Petroselinum hortense
Sspon.03G0006720-2P-mRNA-1	ARE	AAACCA	151	6	-	Zea mays	cis-acting regulatory element essential for the anaerobic induction
Sspon.03G0006720-2P-mRNA-1	ARE	AAACCA	1812	6	-	Zea mays	cis-acting regulatory element essential for the anaerobic induction
Sspon.03G0006720-2P-mRNA-1	WRE3	CCACCT	2136	6	+	Pisum sativum
Sspon.03G0006720-2P-mRNA-1	G-box	CACGTG	2403	6	-	Arabidopsis thaliana	cis-acting regulatory element involved in light responsiveness
Sspon.03G0006720-2P-mRNA-1	WUN-motif	CCATTTCAA	1261	9	+	Nicotiana glutinosa
Sspon.03G0006720-2P-mRNA-1	Unnamed__2	CCCCGG	615	6	+	Zea mays
Sspon.03G0006720-2P-mRNA-1	TGACG-motif	TGACG	121	5	-	Hordeum vulgare	cis-acting regulatory element involved in the MeJA-responsiveness
Sspon.03G0006720-2P-mRNA-1	TGACG-motif	TGACG	2065	5	-	Hordeum vulgare	cis-acting regulatory element involved in the MeJA-responsiveness
Sspon.03G0006720-2P-mRNA-1	TGACG-motif	TGACG	2147	5	+	Hordeum vulgare	cis-acting regulatory element involved in the MeJA-responsiveness
Sspon.03G0006720-2P-mRNA-1	TGACG-motif	TGACG	2353	5	-	Hordeum vulgare	cis-acting regulatory element involved in the MeJA-responsiveness
Sspon.03G0006720-2P-mRNA-1	TGACG-motif	TGACG	2373	5	-	Hordeum vulgare	cis-acting regulatory element involved in the MeJA-responsiveness
Sspon.03G0006720-2P-mRNA-1	TGACG-motif	TGACG	2448	5	-	Hordeum vulgare	cis-acting regulatory element involved in the MeJA-responsiveness
Sspon.03G0006720-2P-mRNA-1	TGACG-motif	TGACG	2723	5	-	Hordeum vulgare	cis-acting regulatory element involved in the MeJA-responsiveness
Sspon.03G0006720-2P-mRNA-1	MYB-like sequence	TAACCA	1130	6	-	Arabidopsis thaliana
Sspon.03G0006720-2P-mRNA-1	CAAT-box	CAAAT	34	5	-	Pisum sativum	common cis-acting element in promoter and enhancer regions
Sspon.03G0006720-2P-mRNA-1	CAAT-box	CAAT	93	4	+	Nicotiana glutinosa
Sspon.03G0006720-2P-mRNA-1	CAAT-box	CAAAT	185	5	+	Pisum sativum	common cis-acting element in promoter and enhancer regions
Sspon.03G0006720-2P-mRNA-1	CAAT-box	CAAAT	194	5	+	Pisum sativum	common cis-acting element in promoter and enhancer regions
Sspon.03G0006720-2P-mRNA-1	CAAT-box	CAAAT	203	5	+	Pisum sativum	common cis-acting element in promoter and enhancer regions
Sspon.03G0006720-2P-mRNA-1	CAAT-box	CAAT	241	4	-	Nicotiana glutinosa
Sspon.03G0006720-2P-mRNA-1	CAAT-box	CAAAT	296	5	-	Pisum sativum	common cis-acting element in promoter and enhancer regions
Sspon.03G0006720-2P-mRNA-1	CAAT-box	CAAAT	314	5	-	Pisum sativum	common cis-acting element in promoter and enhancer regions
Sspon.03G0006720-2P-mRNA-1	CAAT-box	CCAAT	343	5	+	Arabidopsis thaliana	common cis-acting element in promoter and enhancer regions
Sspon.03G0006720-2P-mRNA-1	CAAT-box	CAAT	344	4	+	Nicotiana glutinosa
Sspon.03G0006720-2P-mRNA-1	CAAT-box	CAAT	424	4	-	Nicotiana glutinosa
Sspon.03G0006720-2P-mRNA-1	CAAT-box	CCAAT	609	5	-	Arabidopsis thaliana	common cis-acting element in promoter and enhancer regions
Sspon.03G0006720-2P-mRNA-1	CAAT-box	CAAT	636	4	-	Nicotiana glutinosa
Sspon.03G0006720-2P-mRNA-1	CAAT-box	CCAAT	642	5	+	Arabidopsis thaliana	common cis-acting element in promoter and enhancer regions
Sspon.03G0006720-2P-mRNA-1	CAAT-box	CAAT	643	4	+	Nicotiana glutinosa
Sspon.03G0006720-2P-mRNA-1	CAAT-box	CAAT	668	4	+	Nicotiana glutinosa
Sspon.03G0006720-2P-mRNA-1	CAAT-box	CAAT	737	4	+	Nicotiana glutinosa
Sspon.03G0006720-2P-mRNA-1	CAAT-box	CCAAT	881	5	-	Arabidopsis thaliana	common cis-acting element in promoter and enhancer regions
Sspon.03G0006720-2P-mRNA-1	CAAT-box	CAAAT	1034	5	-	Pisum sativum	common cis-acting element in promoter and enhancer regions
Sspon.03G0006720-2P-mRNA-1	CAAT-box	CAAT	1071	4	+	Nicotiana glutinosa
Sspon.03G0006720-2P-mRNA-1	CAAT-box	CAAT	1158	4	+	Nicotiana glutinosa
Sspon.03G0006720-2P-mRNA-1	CAAT-box	CAAT	1267	4	+	Nicotiana glutinosa
Sspon.03G0006720-2P-mRNA-1	CAAT-box	CAAT	1294	4	+	Nicotiana glutinosa
Sspon.03G0006720-2P-mRNA-1	CAAT-box	CAAT	1296	4	-	Nicotiana glutinosa
Sspon.03G0006720-2P-mRNA-1	CAAT-box	CCAAT	1310	5	-	Arabidopsis thaliana	common cis-acting element in promoter and enhancer regions
Sspon.03G0006720-2P-mRNA-1	CAAT-box	CAAT	1402	4	+	Nicotiana glutinosa
Sspon.03G0006720-2P-mRNA-1	CAAT-box	CAAAT	1424	5	+	Pisum sativum	common cis-acting element in promoter and enhancer regions
Sspon.03G0006720-2P-mRNA-1	CAAT-box	CAAT	1432	4	-	Nicotiana glutinosa
Sspon.03G0006720-2P-mRNA-1	CAAT-box	CAAT	1470	4	-	Nicotiana glutinosa
Sspon.03G0006720-2P-mRNA-1	CAAT-box	CCAAT	1525	5	+	Arabidopsis thaliana	common cis-acting element in promoter and enhancer regions
Sspon.03G0006720-2P-mRNA-1	CAAT-box	CAAT	1526	4	+	Nicotiana glutinosa
Sspon.03G0006720-2P-mRNA-1	CAAT-box	CAAAT	1697	5	+	Pisum sativum	common cis-acting element in promoter and enhancer regions
Sspon.03G0006720-2P-mRNA-1	CAAT-box	CAAT	1709	4	-	Nicotiana glutinosa
Sspon.03G0006720-2P-mRNA-1	CAAT-box	CAAAT	1738	5	+	Pisum sativum	common cis-acting element in promoter and enhancer regions
Sspon.03G0006720-2P-mRNA-1	CAAT-box	CAAAT	1745	5	-	Pisum sativum	common cis-acting element in promoter and enhancer regions
Sspon.03G0006720-2P-mRNA-1	CAAT-box	CAAAT	1778	5	+	Pisum sativum	common cis-acting element in promoter and enhancer regions
Sspon.03G0006720-2P-mRNA-1	CAAT-box	CAAAT	1794	5	+	Pisum sativum	common cis-acting element in promoter and enhancer regions
Sspon.03G0006720-2P-mRNA-1	CAAT-box	CAAAT	1826	5	+	Pisum sativum	common cis-acting element in promoter and enhancer regions
Sspon.03G0006720-2P-mRNA-1	CAAT-box	CAAT	1832	4	-	Nicotiana glutinosa
Sspon.03G0006720-2P-mRNA-1	CAAT-box	CAAAT	1872	5	+	Pisum sativum	common cis-acting element in promoter and enhancer regions
Sspon.03G0006720-2P-mRNA-1	CAAT-box	CAAT	1967	4	-	Nicotiana glutinosa
Sspon.03G0006720-2P-mRNA-1	CAAT-box	CCAAT	1982	5	-	Arabidopsis thaliana	common cis-acting element in promoter and enhancer regions
Sspon.03G0006720-2P-mRNA-1	CAAT-box	CCAAT	2411	5	+	Arabidopsis thaliana	common cis-acting element in promoter and enhancer regions
Sspon.03G0006720-2P-mRNA-1	CAAT-box	CAAT	2412	4	+	Nicotiana glutinosa
Sspon.03G0006720-2P-mRNA-1	CAAT-box	CAAAT	2742	5	+	Pisum sativum	common cis-acting element in promoter and enhancer regions
Sspon.03G0006720-2P-mRNA-1	G-Box	CACGTT	227	6	-	Pisum sativum	cis-acting regulatory element involved in light responsiveness
Sspon.03G0006720-2P-mRNA-1	G-Box	CACGTG	2403	6	-	Pisum sativum	cis-acting regulatory element involved in light responsiveness
Sspon.03G0006720-2P-mRNA-1	LAMP-element	CTTTATCA	1343	8	-	Pisum sativum	part of a light responsive element
Sspon.03G0006720-2P-mRNA-1	ACE	GCGACGTACC	369	9	-	Petroselinum crispum	cis-acting element involved in light responsiveness
Sspon.03G0006720-2P-mRNA-1	ACE	GACACGTATG	1236	9	-	Petroselinum crispum	cis-acting element involved in light responsiveness
Sspon.03G0006720-2P-mRNA-1	Myb	CAACTG	1210	6	+	Arabidopsis thaliana
Sspon.03G0006720-2P-mRNA-1	Myb	CAACTG	2500	6	+	Arabidopsis thaliana
Sspon.03G0006720-2P-mRNA-1	CGTCA-motif	CGTCA	121	5	+	Hordeum vulgare	cis-acting regulatory element involved in the MeJA-responsiveness
Sspon.03G0006720-2P-mRNA-1	CGTCA-motif	CGTCA	2065	5	+	Hordeum vulgare	cis-acting regulatory element involved in the MeJA-responsiveness
Sspon.03G0006720-2P-mRNA-1	CGTCA-motif	CGTCA	2147	5	-	Hordeum vulgare	cis-acting regulatory element involved in the MeJA-responsiveness
Sspon.03G0006720-2P-mRNA-1	CGTCA-motif	CGTCA	2353	5	+	Hordeum vulgare	cis-acting regulatory element involved in the MeJA-responsiveness
Sspon.03G0006720-2P-mRNA-1	CGTCA-motif	CGTCA	2373	5	+	Hordeum vulgare	cis-acting regulatory element involved in the MeJA-responsiveness
Sspon.03G0006720-2P-mRNA-1	CGTCA-motif	CGTCA	2448	5	+	Hordeum vulgare	cis-acting regulatory element involved in the MeJA-responsiveness
Sspon.03G0006720-2P-mRNA-1	CGTCA-motif	CGTCA	2723	5	+	Hordeum vulgare	cis-acting regulatory element involved in the MeJA-responsiveness
Sspon.03G0006720-2P-mRNA-1	MBS	CAACTG	1210	6	+	Arabidopsis thaliana	MYB binding site involved in drought-inducibility
Sspon.03G0006720-2P-mRNA-1	MBS	CAACTG	2500	6	+	Arabidopsis thaliana	MYB binding site involved in drought-inducibility
Sspon.03G0006720-2P-mRNA-1	AT~TATA-box	TATATA	1437	6	+	Arabidopsis thaliana
Sspon.03G0006720-2P-mRNA-1	re2f-1	GCGGGAAA	687	8	+	Oryza sativa
Sspon.03G0006720-2P-mRNA-1	AP-1	TGAGTTAG	1605	8	+	Arabidopsis thaliana
Sspon.03G0006720-2P-mRNA-1	P-box	CCTTTTG	168	7	+	Oryza sativa	gibberellin-responsive element
Sspon.03G0006720-2P-mRNA-1	P-box	CCTTTTG	2183	7	+	Oryza sativa	gibberellin-responsive element
Sspon.03G0006720-2P-mRNA-1	AAGAA-motif	GAAAGAA	1150	7	+	Avena sativa
Sspon.03G0006720-2P-mRNA-1	AAGAA-motif	GAAAGAA	1196	7	-	Avena sativa
Sspon.03G0006720-2P-mRNA-1	GT1-motif	GGTTAA	2602	6	-	Arabidopsis thaliana	light responsive element
Sspon.03G0006720-2P-mRNA-1		motif_sequence	80	4	-	organism	short_function
Sspon.03G0006720-2P-mRNA-1		motif_sequence	136	4	+	organism	short_function
Sspon.03G0006720-2P-mRNA-1		motif_sequence	179	4	-	organism	short_function
Sspon.03G0006720-2P-mRNA-1		motif_sequence	206	4	+	organism	short_function
Sspon.03G0006720-2P-mRNA-1		motif_sequence	304	4	+	organism	short_function
Sspon.03G0006720-2P-mRNA-1		motif_sequence	357	4	+	organism	short_function
Sspon.03G0006720-2P-mRNA-1		motif_sequence	411	4	-	organism	short_function
Sspon.03G0006720-2P-mRNA-1		motif_sequence	463	4	-	organism	short_function
Sspon.03G0006720-2P-mRNA-1		motif_sequence	508	4	-	organism	short_function
Sspon.03G0006720-2P-mRNA-1		motif_sequence	580	4	+	organism	short_function
Sspon.03G0006720-2P-mRNA-1		motif_sequence	716	4	-	organism	short_function
Sspon.03G0006720-2P-mRNA-1		motif_sequence	761	4	-	organism	short_function
Sspon.03G0006720-2P-mRNA-1		motif_sequence	796	4	-	organism	short_function
Sspon.03G0006720-2P-mRNA-1		motif_sequence	850	4	+	organism	short_function
Sspon.03G0006720-2P-mRNA-1		motif_sequence	1103	4	-	organism	short_function
Sspon.03G0006720-2P-mRNA-1		motif_sequence	1233	4	-	organism	short_function
Sspon.03G0006720-2P-mRNA-1		motif_sequence	1391	4	+	organism	short_function
Sspon.03G0006720-2P-mRNA-1		motif_sequence	1393	4	-	organism	short_function
Sspon.03G0006720-2P-mRNA-1		motif_sequence	1412	4	-	organism	short_function
Sspon.03G0006720-2P-mRNA-1		motif_sequence	1450	4	+	organism	short_function
Sspon.03G0006720-2P-mRNA-1		motif_sequence	1487	4	+	organism	short_function
Sspon.03G0006720-2P-mRNA-1		motif_sequence	1558	4	-	organism	short_function
Sspon.03G0006720-2P-mRNA-1		motif_sequence	1576	4	-	organism	short_function
Sspon.03G0006720-2P-mRNA-1		motif_sequence	2015	4	+	organism	short_function
Sspon.03G0006720-2P-mRNA-1		motif_sequence	2558	4	+	organism	short_function
Sspon.03G0006720-2P-mRNA-1		motif_sequence	2768	4	-	organism	short_function
Sspon.03G0006720-2P-mRNA-1		motif_sequence	2869	4	-	organism	short_function
Sspon.03G0006720-2P-mRNA-1	STRE	AGGGG	1024	5	+	Arabidopsis thaliana
Sspon.03G0006720-2P-mRNA-1	STRE	AGGGG	2050	5	+	Arabidopsis thaliana
Sspon.03G0006720-2P-mRNA-1	STRE	AGGGG	2382	5	-	Arabidopsis thaliana
Sspon.03G0006720-2P-mRNA-1	STRE	AGGGG	2487	5	+	Arabidopsis thaliana
Sspon.03G0006720-2P-mRNA-1	STRE	AGGGG	2551	5	-	Arabidopsis thaliana
Sspon.03G0006720-2P-mRNA-1	STRE	AGGGG	2795	5	+	Arabidopsis thaliana
Sspon.03G0006720-2P-mRNA-1	AC-I	(T/C)C(T/C)(C/T)ACC(T/C)ACC	1089	8.5	+	Phaseolus vulgaris
Sspon.03G0006720-2P-mRNA-1	TGA-box	TGACGTAA	2370	8	-	Glycine max	part of an auxin-responsive element
Sspon.03G0006720-2P-mRNA-1	Unnamed__4	CTCC	133	4	+	Petroselinum hortense
Sspon.03G0006720-2P-mRNA-1	Unnamed__4	CTCC	470	4	+	Petroselinum hortense
Sspon.03G0006720-2P-mRNA-1	Unnamed__4	CTCC	492	4	-	Petroselinum hortense
Sspon.03G0006720-2P-mRNA-1	Unnamed__4	CTCC	968	4	-	Petroselinum hortense
Sspon.03G0006720-2P-mRNA-1	Unnamed__4	CTCC	1138	4	-	Petroselinum hortense
Sspon.03G0006720-2P-mRNA-1	Unnamed__4	CTCC	1494	4	-	Petroselinum hortense
Sspon.03G0006720-2P-mRNA-1	Unnamed__4	CTCC	1630	4	-	Petroselinum hortense
Sspon.03G0006720-2P-mRNA-1	Unnamed__4	CTCC	1765	4	-	Petroselinum hortense
Sspon.03G0006720-2P-mRNA-1	Unnamed__4	CTCC	1768	4	-	Petroselinum hortense
Sspon.03G0006720-2P-mRNA-1	Unnamed__4	CTCC	2126	4	-	Petroselinum hortense
Sspon.03G0006720-2P-mRNA-1	Unnamed__4	CTCC	2275	4	+	Petroselinum hortense
Sspon.03G0006720-2P-mRNA-1	Unnamed__4	CTCC	2397	4	+	Petroselinum hortense
Sspon.03G0006720-2P-mRNA-1	Unnamed__4	CTCC	2445	4	+	Petroselinum hortense
Sspon.03G0006720-2P-mRNA-1	Unnamed__4	CTCC	2783	4	+	Petroselinum hortense
Sspon.03G0006720-2P-mRNA-1	Unnamed__4	CTCC	2844	4	+	Petroselinum hortense
Sspon.03G0006720-2P-mRNA-1	Unnamed__4	CTCC	2850	4	+	Petroselinum hortense
Sspon.03G0006720-2P-mRNA-1	Unnamed__4	CTCC	2869	4	-	Petroselinum hortense
Sspon.03G0006720-2P-mRNA-1	Unnamed__4	CTCC	2881	4	-	Petroselinum hortense
Sspon.03G0006720-2P-mRNA-1	Unnamed__4	CTCC	2991	4	-	Petroselinum hortense
Sspon.03G0006720-2P-mRNA-1	CTAG-motif	ACTAGCAGAA	403	9	-	Avena sativa
Sspon.03G0006720-2P-mRNA-1	MYB	CAACAG	337	6	+	Arabidopsis thaliana
Sspon.03G0006720-2P-mRNA-1	MYB	TAACCA	1130	6	-	Arabidopsis thaliana
Sspon.03G0006720-2P-mRNA-1	MYB	CAACCA	1214	6	-	Arabidopsis thaliana
Sspon.03G0006720-2P-mRNA-1	MYB	CAACCA	1312	6	-	Arabidopsis thaliana
Sspon.03G0006720-2P-mRNA-1	MYB	CAACCA	2738	6	+	Arabidopsis thaliana
Sspon.03G0006720-2P-mRNA-1	LTR	CCGAAA	586	6	+	Hordeum vulgare	cis-acting element involved in low-temperature responsiveness
Sspon.03G0006720-2P-mRNA-1	LTR	CCGAAA	1148	6	+	Hordeum vulgare	cis-acting element involved in low-temperature responsiveness
Sspon.03G0006720-2P-mRNA-1	TATA-box	TATA	278	4	+	Arabidopsis thaliana	core promoter element around -30 of transcription start
Sspon.03G0006720-2P-mRNA-1	TATA-box	TATA	1398	4	+	Arabidopsis thaliana	core promoter element around -30 of transcription start
Sspon.03G0006720-2P-mRNA-1	TATA-box	TATATA	1437	6	+	Arabidopsis thaliana	core promoter element around -30 of transcription start
Sspon.03G0006720-2P-mRNA-1	TATA-box	TATA	1439	4	+	Arabidopsis thaliana	core promoter element around -30 of transcription start
Sspon.03G0006720-2P-mRNA-1	TATA-box	ATTATA	1517	6	+	Brassica napus	core promoter element around -30 of transcription start
Sspon.03G0006720-2P-mRNA-1	TATA-box	TATAA	1518	5	-	Arabidopsis thaliana	core promoter element around -30 of transcription start
Sspon.03G0006720-2P-mRNA-1	TATA-box	TATA	1519	4	-	Arabidopsis thaliana	core promoter element around -30 of transcription start
Sspon.03G0006720-2P-mRNA-1	TATA-box	TATAAATA	1685	8	-	Daucus carota	core promoter element around -30 of transcription start
Sspon.03G0006720-2P-mRNA-1	TATA-box	TATAAAT	1686	7	-	Brassica juncea	core promoter element around -30 of transcription start
Sspon.03G0006720-2P-mRNA-1	TATA-box	TATAAA	1687	6	-	Helianthus annuus	core promoter element around -30 of transcription start
Sspon.03G0006720-2P-mRNA-1	TATA-box	TATAA	1688	5	-	Arabidopsis thaliana	core promoter element around -30 of transcription start
Sspon.03G0006720-2P-mRNA-1	TATA-box	TATA	1689	4	-	Arabidopsis thaliana	core promoter element around -30 of transcription start
Sspon.03G0006720-2P-mRNA-1	TATA-box	TATAAAT	1728	7	-	Brassica juncea	core promoter element around -30 of transcription start
Sspon.03G0006720-2P-mRNA-1	TATA-box	TATAAA	1729	6	-	Helianthus annuus	core promoter element around -30 of transcription start
Sspon.03G0006720-2P-mRNA-1	TATA-box	TATAA	1730	5	-	Arabidopsis thaliana	core promoter element around -30 of transcription start
Sspon.03G0006720-2P-mRNA-1	TATA-box	TATA	1731	4	-	Arabidopsis thaliana	core promoter element around -30 of transcription start
Sspon.03G0006720-2P-mRNA-1	TATA-box	ATATAT	1741	6	-	Brassica napus	core promoter element around -30 of transcription start
Sspon.03G0006720-2P-mRNA-1	TATA-box	TATA	1742	4	-	Arabidopsis thaliana	core promoter element around -30 of transcription start
Sspon.03G0006720-2P-mRNA-1	TATA-box	ATATAT	1754	6	-	Brassica napus	core promoter element around -30 of transcription start
Sspon.03G0006720-2P-mRNA-1	TATA-box	TATA	1755	4	-	Arabidopsis thaliana	core promoter element around -30 of transcription start
Sspon.03G0006720-2P-mRNA-1	CCGTCC motif	CCGTCC	1114	6	-	Nicotiana tabacum
Sspon.03G0006720-2P-mRNA-1	CCGTCC motif	CCGTCC	2075	6	+	Nicotiana tabacum
Sspon.03G0006720-2P-mRNA-1	MYC	CATTTG	185	6	-	Arabidopsis thaliana
Sspon.03G0006720-2P-mRNA-1	MYC	CATTTG	313	6	+	Arabidopsis thaliana
Sspon.03G0006720-2P-mRNA-1	MYC	CAATTG	1294	6	+	Arabidopsis thaliana
Sspon.03G0006720-2P-mRNA-1	MYC	CATTTG	1778	6	-	Arabidopsis thaliana
Sspon.03G0006720-2P-mRNA-1	MYC	CATTTG	1826	6	-	Arabidopsis thaliana
Sspon.03G0006720-2P-mRNA-1	MYC	CATGTG	2459	6	+	Arabidopsis thaliana
Sspon.03G0006720-2P-mRNA-1	Myc	TCTCTTA	1481	7	+	Arabidopsis thaliana
Sspon.03G0006720-2P-mRNA-1	CCAAT-box	CAACGG	472	6	-	Hordeum vulgare	MYBHv1 binding site
Sspon.03G0006720-2P-mRNA-1	TCT-motif	TCTTAC	287	6	+	Arabidopsis thaliana	part of a light responsive element
Sspon.03G0006720-2P-mRNA-1	TGA-element	AACGAC	2366	6	-	Brassica oleracea	auxin-responsive element
Sspon.03G0006720-2P-mRNA-1	GCN4_motif	TGAGTCA	1821	7	+	Oryza sativa	cis-regulatory element involved in endosperm expression
Sspon.03G0006720-2P-mRNA-1	CAT-box	GCCACT	395	6	+	Arabidopsis thaliana	cis-acting regulatory element related to meristem expression
Sspon.03G0006720-2P-mRNA-1	CAT-box	GCCACT	661	6	+	Arabidopsis thaliana	cis-acting regulatory element related to meristem expression
Sspon.03G0006720-2P-mRNA-1	CAT-box	GCCACT	890	6	-	Arabidopsis thaliana	cis-acting regulatory element related to meristem expression
Sspon.03G0006720-2P-mRNA-1	CAT-box	GCCACT	2920	6	-	Arabidopsis thaliana	cis-acting regulatory element related to meristem expression
Sspon.03G0006720-2P-mRNA-1	TCA-element	TCAGAAGAGG	505	9	+	Brassica oleracea	cis-acting element involved in salicylic acid responsiveness
Sspon.03G0006720-2P-mRNA-1	TCA-element	CCATCTTTTT	1805	9	-	Nicotiana tabacum	cis-acting element involved in salicylic acid responsiveness
Sspon.03G0006720-2P-mRNA-1	TATC-box	TATCCCA	2699	7	+	Oryza sativa	cis-acting element involved in gibberellin-responsiveness
Sspon.03G0006720-2P-mRNA-1	TCA	TCATCTTCAT	1337	9	+	Pisum sativum
Sspon.03G0006720-2P-mRNA-1	Myb-binding site	CAACAG	337	6	+	Nicotiana tabacum
Sspon.03G0006720-2P-mRNA-1	Box 4	ATTAAT	765	6	+	Petroselinum crispum	part of a conserved DNA module involved in light responsiveness
Sspon.03G0006720-2P-mRNA-1	Box 4	ATTAAT	790	6	+	Petroselinum crispum	part of a conserved DNA module involved in light responsiveness
Sspon.03G0006720-2P-mRNA-1	Box 4	ATTAAT	1073	6	+	Petroselinum crispum	part of a conserved DNA module involved in light responsiveness
Sspon.03G0006720-2P-mRNA-1	Box 4	ATTAAT	1160	6	+	Petroselinum crispum	part of a conserved DNA module involved in light responsiveness
Sspon.03G0006720-2P-mRNA-1	A-box	CCGTCC	1114	6	-	Petroselinum crispum	cis-acting regulatory element
Sspon.03G0006720-2P-mRNA-1	A-box	CCGTCC	2075	6	+	Petroselinum crispum	cis-acting regulatory element
Sspon.03G0006720-2P-mRNA-1	ABRE	GCAACGTGTC	225	10	+	Hordeum vulgare	cis-acting element involved in the abscisic acid responsiveness
Sspon.03G0006720-2P-mRNA-1	ABRE	ACGTG	228	5	+	Arabidopsis thaliana	cis-acting element involved in the abscisic acid responsiveness
Sspon.03G0006720-2P-mRNA-1	ABRE	GCCGCGTGGC	374	9	+	Oryza sativa	cis-acting element involved in the abscisic acid responsiveness
Sspon.03G0006720-2P-mRNA-1	ABRE	CGCACGTGTC	2359	9	+	Hordeum vulgare	cis-acting element involved in the abscisic acid responsiveness
Sspon.03G0006720-2P-mRNA-1	ABRE	CGCACGTGTC	2401	9	+	Hordeum vulgare	cis-acting element involved in the abscisic acid responsiveness
Sspon.03G0006720-2P-mRNA-1	ABRE	CACGTG	2403	6	-	Arabidopsis thaliana	cis-acting element involved in the abscisic acid responsiveness
Sspon.03G0006720-2P-mRNA-1	ABRE	ACGTG	2404	5	+	Arabidopsis thaliana	cis-acting element involved in the abscisic acid responsiveness
Sspon.03G0006720-2P-mRNA-1	MYB recognition site	CCGTTG	472	6	+	Arabidopsis thaliana
Sspon.03G0006720-2P-mRNA-1	ATCT-motif	AATCTAATCC	1282	9	+	Pisum sativum	part of a conserved DNA module involved in light responsiveness
Sspon.03G0006720-2P-mRNA-1	W box	TTGACC	1144	6	+	Arabidopsis thaliana
Sspon.03G0006720-2P-mRNA-1	W box	TTGACC	2247	6	+	Arabidopsis thaliana
Sspon.03G0006720-2P-mRNA-1	Unnamed__1	CGTGG	378	5	+	Zea mays
Sspon.03G0006720-2P-mRNA-1	Unnamed__1	CGTGG	647	5	+	Zea mays
Sspon.03G0006720-2P-mRNA-1	Unnamed__1	CGTGG	705	5	+	Zea mays
Sspon.03G0006720-2P-mRNA-1	Unnamed__1	CGTGG	2197	5	-	Zea mays
Sspon.03G0006720-2P-mRNA-1	Unnamed__1	CGTGG	2204	5	-	Zea mays
Sspon.03G0006720-2P-mRNA-1	Unnamed__1	CGTGG	2211	5	-	Zea mays
Sspon.03G0006720-2P-mRNA-1	Unnamed__1	CGTGG	2253	5	-	Zea mays
Sspon.03G0006720-2P-mRNA-1	Unnamed__1	CGTGG	2258	5	-	Zea mays
Sspon.03G0006720-2P-mRNA-1	Unnamed__1	CGTGG	2288	5	+	Zea mays
Sspon.03G0006720-2P-mRNA-1	Unnamed__1	CGTGG	2703	5	-	Zea mays
Sspon.03G0006720-2P-mRNA-1	Unnamed__1	CGTGG	2828	5	+	Zea mays
Sspon.03G0006720-3P-mRNA-1	ABRE4	CACGTA	2521	6	-	Zea mays
Sspon.03G0006720-3P-mRNA-1	ABRE2	CCACGTGG	2419	8	-	Zea mays
Sspon.03G0006720-3P-mRNA-1	G-Box	CACGTT	922	6	-	Pisum sativum	cis-acting regulatory element involved in light responsiveness
Sspon.03G0006720-3P-mRNA-1	G-Box	CACGTT	1939	6	+	Pisum sativum	cis-acting regulatory element involved in light responsiveness
Sspon.03G0006720-3P-mRNA-1	G-Box	CACGTG	2420	6	-	Pisum sativum	cis-acting regulatory element involved in light responsiveness
Sspon.03G0006720-3P-mRNA-1	MBS	CAACTG	1022	6	+	Arabidopsis thaliana	MYB binding site involved in drought-inducibility
Sspon.03G0006720-3P-mRNA-1	MBS	CAACTG	2311	6	-	Arabidopsis thaliana	MYB binding site involved in drought-inducibility
Sspon.03G0006720-3P-mRNA-1	CGTCA-motif	CGTCA	255	5	-	Hordeum vulgare	cis-acting regulatory element involved in the MeJA-responsiveness
Sspon.03G0006720-3P-mRNA-1	CGTCA-motif	CGTCA	2507	5	+	Hordeum vulgare	cis-acting regulatory element involved in the MeJA-responsiveness
Sspon.03G0006720-3P-mRNA-1	CGTCA-motif	CGTCA	2570	5	-	Hordeum vulgare	cis-acting regulatory element involved in the MeJA-responsiveness
Sspon.03G0006720-3P-mRNA-1	CGTCA-motif	CGTCA	2575	5	+	Hordeum vulgare	cis-acting regulatory element involved in the MeJA-responsiveness
Sspon.03G0006720-3P-mRNA-1	CGTCA-motif	CGTCA	2755	5	-	Hordeum vulgare	cis-acting regulatory element involved in the MeJA-responsiveness
Sspon.03G0006720-3P-mRNA-1	TCA	TCATCTTCAT	212	9	+	Pisum sativum
Sspon.03G0006720-3P-mRNA-1	TCA	TCATCTTCAT	856	9	+	Pisum sativum
Sspon.03G0006720-3P-mRNA-1	TCA-element	CCATCTTTTT	1678	9	-	Nicotiana tabacum	cis-acting element involved in salicylic acid responsiveness
Sspon.03G0006720-3P-mRNA-1	CAT-box	GCCACT	2149	6	+	Arabidopsis thaliana	cis-acting regulatory element related to meristem expression
Sspon.03G0006720-3P-mRNA-1	CAT-box	GCCACT	2852	6	-	Arabidopsis thaliana	cis-acting regulatory element related to meristem expression
Sspon.03G0006720-3P-mRNA-1	Myb	CAACTG	1022	6	+	Arabidopsis thaliana
Sspon.03G0006720-3P-mRNA-1	Myb	TAACTG	1724	6	-	Arabidopsis thaliana
Sspon.03G0006720-3P-mRNA-1	Myb	CAACTG	2311	6	-	Arabidopsis thaliana
Sspon.03G0006720-3P-mRNA-1	ABRE	ACGTG	783	5	-	Arabidopsis thaliana	cis-acting element involved in the abscisic acid responsiveness
Sspon.03G0006720-3P-mRNA-1	ABRE	ACGTG	923	5	+	Arabidopsis thaliana	cis-acting element involved in the abscisic acid responsiveness
Sspon.03G0006720-3P-mRNA-1	ABRE	ACGTG	1297	5	+	Arabidopsis thaliana	cis-acting element involved in the abscisic acid responsiveness
Sspon.03G0006720-3P-mRNA-1	ABRE	AACCCGG	1491	7	-	Arabidopsis thaliana	cis-acting element involved in the abscisic acid responsiveness
Sspon.03G0006720-3P-mRNA-1	ABRE	ACGTG	1939	5	-	Arabidopsis thaliana	cis-acting element involved in the abscisic acid responsiveness
Sspon.03G0006720-3P-mRNA-1	ABRE	ACGTG	2388	5	-	Arabidopsis thaliana	cis-acting element involved in the abscisic acid responsiveness
Sspon.03G0006720-3P-mRNA-1	ABRE	CACGTG	2420	6	-	Arabidopsis thaliana	cis-acting element involved in the abscisic acid responsiveness
Sspon.03G0006720-3P-mRNA-1	ABRE	ACGTG	2421	5	+	Arabidopsis thaliana	cis-acting element involved in the abscisic acid responsiveness
Sspon.03G0006720-3P-mRNA-1	ABRE	GACACGTGGC	2519	9	+	Triticum aestivum	cis-acting element involved in the abscisic acid responsiveness
Sspon.03G0006720-3P-mRNA-1	ABRE	ACGTG	2522	5	+	Arabidopsis thaliana	cis-acting element involved in the abscisic acid responsiveness
Sspon.03G0006720-3P-mRNA-1	A-box	CCGTCC	2381	6	+	Petroselinum crispum	cis-acting regulatory element
Sspon.03G0006720-3P-mRNA-1	A-box	CCGTCC	2415	6	+	Petroselinum crispum	cis-acting regulatory element
Sspon.03G0006720-3P-mRNA-1	A-box	CCGTCC	2719	6	+	Petroselinum crispum	cis-acting regulatory element
Sspon.03G0006720-3P-mRNA-1	A-box	CCGTCC	2745	6	+	Petroselinum crispum	cis-acting regulatory element
Sspon.03G0006720-3P-mRNA-1	A-box	CCGTCC	2775	6	+	Petroselinum crispum	cis-acting regulatory element
Sspon.03G0006720-3P-mRNA-1	A-box	CCGTCC	2882	6	-	Petroselinum crispum	cis-acting regulatory element
Sspon.03G0006720-3P-mRNA-1	A-box	CCGTCC	2886	6	-	Petroselinum crispum	cis-acting regulatory element
Sspon.03G0006720-3P-mRNA-1	AT~TATA-box	TATATA	917	6	+	Arabidopsis thaliana
Sspon.03G0006720-3P-mRNA-1	Myb-binding site	CAACAG	413	6	+	Nicotiana tabacum
Sspon.03G0006720-3P-mRNA-1	Myb-binding site	CAACAG	2361	6	+	Nicotiana tabacum
Sspon.03G0006720-3P-mRNA-1		motif_sequence	29	4	+	organism	short_function
Sspon.03G0006720-3P-mRNA-1		motif_sequence	34	4	+	organism	short_function
Sspon.03G0006720-3P-mRNA-1		motif_sequence	80	4	-	organism	short_function
Sspon.03G0006720-3P-mRNA-1		motif_sequence	164	4	+	organism	short_function
Sspon.03G0006720-3P-mRNA-1		motif_sequence	214	4	+	organism	short_function
Sspon.03G0006720-3P-mRNA-1		motif_sequence	236	4	+	organism	short_function
Sspon.03G0006720-3P-mRNA-1		motif_sequence	264	4	+	organism	short_function
Sspon.03G0006720-3P-mRNA-1		motif_sequence	524	4	-	organism	short_function
Sspon.03G0006720-3P-mRNA-1		motif_sequence	664	4	-	organism	short_function
Sspon.03G0006720-3P-mRNA-1		motif_sequence	732	4	+	organism	short_function
Sspon.03G0006720-3P-mRNA-1		motif_sequence	740	4	+	organism	short_function
Sspon.03G0006720-3P-mRNA-1		motif_sequence	764	4	-	organism	short_function
Sspon.03G0006720-3P-mRNA-1		motif_sequence	791	4	-	organism	short_function
Sspon.03G0006720-3P-mRNA-1		motif_sequence	858	4	+	organism	short_function
Sspon.03G0006720-3P-mRNA-1		motif_sequence	905	4	-	organism	short_function
Sspon.03G0006720-3P-mRNA-1		motif_sequence	912	4	-	organism	short_function
Sspon.03G0006720-3P-mRNA-1		motif_sequence	1004	4	+	organism	short_function
Sspon.03G0006720-3P-mRNA-1		motif_sequence	1027	4	-	organism	short_function
Sspon.03G0006720-3P-mRNA-1		motif_sequence	1343	4	-	organism	short_function
Sspon.03G0006720-3P-mRNA-1		motif_sequence	1393	4	+	organism	short_function
Sspon.03G0006720-3P-mRNA-1		motif_sequence	1462	4	-	organism	short_function
Sspon.03G0006720-3P-mRNA-1		motif_sequence	1525	4	+	organism	short_function
Sspon.03G0006720-3P-mRNA-1		motif_sequence	2077	4	-	organism	short_function
Sspon.03G0006720-3P-mRNA-1		motif_sequence	2094	4	+	organism	short_function
Sspon.03G0006720-3P-mRNA-1		motif_sequence	2129	4	-	organism	short_function
Sspon.03G0006720-3P-mRNA-1		motif_sequence	2172	4	-	organism	short_function
Sspon.03G0006720-3P-mRNA-1		motif_sequence	2269	4	-	organism	short_function
Sspon.03G0006720-3P-mRNA-1		motif_sequence	2275	4	+	organism	short_function
Sspon.03G0006720-3P-mRNA-1		motif_sequence	2290	4	-	organism	short_function
Sspon.03G0006720-3P-mRNA-1		motif_sequence	2356	4	+	organism	short_function
Sspon.03G0006720-3P-mRNA-1		motif_sequence	2397	4	+	organism	short_function
Sspon.03G0006720-3P-mRNA-1		motif_sequence	2502	4	+	organism	short_function
Sspon.03G0006720-3P-mRNA-1		motif_sequence	2868	4	+	organism	short_function
Sspon.03G0006720-3P-mRNA-1		motif_sequence	2997	4	-	organism	short_function
Sspon.03G0006720-3P-mRNA-1	GT1-motif	GGTTAA	1059	6	+	Arabidopsis thaliana	light responsive element
Sspon.03G0006720-3P-mRNA-1	GT1-motif	GGTTAA	1061	6	-	Arabidopsis thaliana	light responsive element
Sspon.03G0006720-3P-mRNA-1	GT1-motif	GGTTAA	2834	6	+	Arabidopsis thaliana	light responsive element
Sspon.03G0006720-3P-mRNA-1	AAGAA-motif	gGTAAAGAAA	2103	9	-	Avena sativa
Sspon.03G0006720-3P-mRNA-1	Unnamed__1	CGTGG	39	5	+	Zea mays
Sspon.03G0006720-3P-mRNA-1	Unnamed__1	CGTGG	782	5	-	Zea mays
Sspon.03G0006720-3P-mRNA-1	Unnamed__1	CGTGG	924	5	+	Zea mays
Sspon.03G0006720-3P-mRNA-1	Unnamed__1	CGTGG	934	5	+	Zea mays
Sspon.03G0006720-3P-mRNA-1	Unnamed__1	CGTGG	1275	5	+	Zea mays
Sspon.03G0006720-3P-mRNA-1	Unnamed__1	CGTGG	2224	5	-	Zea mays
Sspon.03G0006720-3P-mRNA-1	Unnamed__1	CGTGG	2419	5	-	Zea mays
Sspon.03G0006720-3P-mRNA-1	Unnamed__1	CGTGG	2422	5	+	Zea mays
Sspon.03G0006720-3P-mRNA-1	Unnamed__1	CGTGG	2523	5	+	Zea mays
Sspon.03G0006720-3P-mRNA-1	W box	TTGACC	799	6	+	Arabidopsis thaliana
Sspon.03G0006720-3P-mRNA-1	W box	TTGACC	2314	6	+	Arabidopsis thaliana
Sspon.03G0006720-3P-mRNA-1	DRE core	GCCGAC	240	6	+	Arabidopsis thaliana
Sspon.03G0006720-3P-mRNA-1	dOCT	CTCGGATC	2925	8	+	Zea mays
Sspon.03G0006720-3P-mRNA-1	STRE	AGGGG	2111	5	-	Arabidopsis thaliana
Sspon.03G0006720-3P-mRNA-1	STRE	AGGGG	2455	5	-	Arabidopsis thaliana
Sspon.03G0006720-3P-mRNA-1	STRE	AGGGG	2817	5	+	Arabidopsis thaliana
Sspon.03G0006720-3P-mRNA-1	ABRE3a	TACGTG	2521	6	+	Zea mays
Sspon.03G0006720-3P-mRNA-1	circadian	CAAAGATATC	873	9	+	Lycopersicon esculentum	cis-acting regulatory element involved in circadian control
Sspon.03G0006720-3P-mRNA-1	CCGTCC-box	CCGTCC	2381	6	+	Petroselinum hortense
Sspon.03G0006720-3P-mRNA-1	CCGTCC-box	CCGTCC	2415	6	+	Petroselinum hortense
Sspon.03G0006720-3P-mRNA-1	CCGTCC-box	CCGTCC	2719	6	+	Petroselinum hortense
Sspon.03G0006720-3P-mRNA-1	CCGTCC-box	CCGTCC	2745	6	+	Petroselinum hortense
Sspon.03G0006720-3P-mRNA-1	CCGTCC-box	CCGTCC	2775	6	+	Petroselinum hortense
Sspon.03G0006720-3P-mRNA-1	CCGTCC-box	CCGTCC	2882	6	-	Petroselinum hortense
Sspon.03G0006720-3P-mRNA-1	CCGTCC-box	CCGTCC	2886	6	-	Petroselinum hortense
Sspon.03G0006720-3P-mRNA-1	as-1	TGACG	255	5	+	Arabidopsis thaliana
Sspon.03G0006720-3P-mRNA-1	as-1	TGACG	2507	5	-	Arabidopsis thaliana
Sspon.03G0006720-3P-mRNA-1	as-1	TGACG	2570	5	+	Arabidopsis thaliana
Sspon.03G0006720-3P-mRNA-1	as-1	TGACG	2575	5	-	Arabidopsis thaliana
Sspon.03G0006720-3P-mRNA-1	as-1	TGACG	2755	5	+	Arabidopsis thaliana
Sspon.03G0006720-3P-mRNA-1	G-box	CACGTC	783	6	+	Zea mays	cis-acting regulatory element involved in light responsiveness
Sspon.03G0006720-3P-mRNA-1	G-box	CACGTC	1296	6	-	Zea mays	cis-acting regulatory element involved in light responsiveness
Sspon.03G0006720-3P-mRNA-1	G-box	CACGAC	2144	6	-	Zea mays	cis-acting regulatory element involved in light responsiveness
Sspon.03G0006720-3P-mRNA-1	G-box	CACGTC	2388	6	+	Zea mays	cis-acting regulatory element involved in light responsiveness
Sspon.03G0006720-3P-mRNA-1	G-box	GCCACGTGGA	2418	9	-	Arabidopsis thaliana	cis-acting regulatory element involved in light responsiveness
Sspon.03G0006720-3P-mRNA-1	G-box	CACGTG	2420	6	-	Arabidopsis thaliana	cis-acting regulatory element involved in light responsiveness
Sspon.03G0006720-3P-mRNA-1	G-box	TACGTG	2521	6	+	Arabidopsis thaliana	cis-acting regulatory element involved in light responsiveness
Sspon.03G0006720-3P-mRNA-1	ATC-motif	TGCTATCCA	1595	9	-	Pisum sativum	part of a conserved DNA module involved in light responsiveness
Sspon.03G0006720-3P-mRNA-1	WRE3	CCACCT	1072	6	-	Pisum sativum
Sspon.03G0006720-3P-mRNA-1	WRE3	CCACCT	1189	6	+	Pisum sativum
Sspon.03G0006720-3P-mRNA-1	WRE3	CCACCT	2545	6	+	Pisum sativum
Sspon.03G0006720-3P-mRNA-1	WRE3	CCACCT	2723	6	+	Pisum sativum
Sspon.03G0006720-3P-mRNA-1	Unnamed__4	CTCC	66	4	-	Petroselinum hortense
Sspon.03G0006720-3P-mRNA-1	Unnamed__4	CTCC	338	4	+	Petroselinum hortense
Sspon.03G0006720-3P-mRNA-1	Unnamed__4	CTCC	588	4	+	Petroselinum hortense
Sspon.03G0006720-3P-mRNA-1	Unnamed__4	CTCC	1083	4	+	Petroselinum hortense
Sspon.03G0006720-3P-mRNA-1	Unnamed__4	CTCC	1111	4	+	Petroselinum hortense
Sspon.03G0006720-3P-mRNA-1	Unnamed__4	CTCC	1268	4	+	Petroselinum hortense
Sspon.03G0006720-3P-mRNA-1	Unnamed__4	CTCC	1502	4	+	Petroselinum hortense
Sspon.03G0006720-3P-mRNA-1	Unnamed__4	CTCC	1530	4	+	Petroselinum hortense
Sspon.03G0006720-3P-mRNA-1	Unnamed__4	CTCC	1752	4	+	Petroselinum hortense
Sspon.03G0006720-3P-mRNA-1	Unnamed__4	CTCC	1894	4	+	Petroselinum hortense
Sspon.03G0006720-3P-mRNA-1	Unnamed__4	CTCC	1903	4	+	Petroselinum hortense
Sspon.03G0006720-3P-mRNA-1	Unnamed__4	CTCC	1910	4	+	Petroselinum hortense
Sspon.03G0006720-3P-mRNA-1	Unnamed__4	CTCC	2020	4	-	Petroselinum hortense
Sspon.03G0006720-3P-mRNA-1	Unnamed__4	CTCC	2358	4	+	Petroselinum hortense
Sspon.03G0006720-3P-mRNA-1	Unnamed__4	CTCC	2399	4	+	Petroselinum hortense
Sspon.03G0006720-3P-mRNA-1	Unnamed__4	CTCC	2504	4	+	Petroselinum hortense
Sspon.03G0006720-3P-mRNA-1	Unnamed__4	CTCC	2621	4	+	Petroselinum hortense
Sspon.03G0006720-3P-mRNA-1	Unnamed__4	CTCC	2733	4	+	Petroselinum hortense
Sspon.03G0006720-3P-mRNA-1	Unnamed__4	CTCC	2857	4	+	Petroselinum hortense
Sspon.03G0006720-3P-mRNA-1	Unnamed__4	CTCC	2873	4	+	Petroselinum hortense
Sspon.03G0006720-3P-mRNA-1	Unnamed__4	CTCC	2896	4	-	Petroselinum hortense
Sspon.03G0006720-3P-mRNA-1	Unnamed__4	CTCC	2899	4	-	Petroselinum hortense
Sspon.03G0006720-3P-mRNA-1	Unnamed__4	CTCC	2916	4	-	Petroselinum hortense
Sspon.03G0006720-3P-mRNA-1	Unnamed__4	CTCC	2973	4	-	Petroselinum hortense
Sspon.03G0006720-3P-mRNA-1	ARE	AAACCA	1371	6	-	Zea mays	cis-acting regulatory element essential for the anaerobic induction
Sspon.03G0006720-3P-mRNA-1	ARE	AAACCA	1401	6	-	Zea mays	cis-acting regulatory element essential for the anaerobic induction
Sspon.03G0006720-3P-mRNA-1	LTR	CCGAAA	57	6	+	Hordeum vulgare	cis-acting element involved in low-temperature responsiveness
Sspon.03G0006720-3P-mRNA-1	Unnamed__2	CCCCGG	2286	6	-	Zea mays
Sspon.03G0006720-3P-mRNA-1	GA-motif	ATAGATAA	2606	8	-	Arabidopsis thaliana	part of a light responsive element
Sspon.03G0006720-3P-mRNA-1	MYB	CAACCA	320	6	-	Arabidopsis thaliana
Sspon.03G0006720-3P-mRNA-1	MYB	CAACAG	413	6	+	Arabidopsis thaliana
Sspon.03G0006720-3P-mRNA-1	MYB	CAACCA	869	6	+	Arabidopsis thaliana
Sspon.03G0006720-3P-mRNA-1	MYB	CAACCA	1277	6	-	Arabidopsis thaliana
Sspon.03G0006720-3P-mRNA-1	MYB	CAACCA	1668	6	-	Arabidopsis thaliana
Sspon.03G0006720-3P-mRNA-1	MYB	CAACCA	1782	6	+	Arabidopsis thaliana
Sspon.03G0006720-3P-mRNA-1	MYB	CAACCA	2261	6	-	Arabidopsis thaliana
Sspon.03G0006720-3P-mRNA-1	MYB	CAACAG	2361	6	+	Arabidopsis thaliana
Sspon.03G0006720-3P-mRNA-1	MYB	CAACCA	2822	6	-	Arabidopsis thaliana
Sspon.03G0006720-3P-mRNA-1	CAAT-box	CAAAT	93	5	+	Pisum sativum	common cis-acting element in promoter and enhancer regions
Sspon.03G0006720-3P-mRNA-1	CAAT-box	CAAT	96	4	-	Nicotiana glutinosa
Sspon.03G0006720-3P-mRNA-1	CAAT-box	CAAAT	108	5	+	Pisum sativum	common cis-acting element in promoter and enhancer regions
Sspon.03G0006720-3P-mRNA-1	CAAT-box	CAAAT	122	5	-	Pisum sativum	common cis-acting element in promoter and enhancer regions
Sspon.03G0006720-3P-mRNA-1	CAAT-box	CAAT	133	4	-	Nicotiana glutinosa
Sspon.03G0006720-3P-mRNA-1	CAAT-box	CAAAT	285	5	-	Pisum sativum	common cis-acting element in promoter and enhancer regions
Sspon.03G0006720-3P-mRNA-1	CAAT-box	CAAAT	298	5	-	Pisum sativum	common cis-acting element in promoter and enhancer regions
Sspon.03G0006720-3P-mRNA-1	CAAT-box	CAAAT	355	5	-	Pisum sativum	common cis-acting element in promoter and enhancer regions
Sspon.03G0006720-3P-mRNA-1	CAAT-box	CAAAT	402	5	+	Pisum sativum	common cis-acting element in promoter and enhancer regions
Sspon.03G0006720-3P-mRNA-1	CAAT-box	CAAAT	423	5	+	Pisum sativum	common cis-acting element in promoter and enhancer regions
Sspon.03G0006720-3P-mRNA-1	CAAT-box	CCAAT	564	5	+	Arabidopsis thaliana	common cis-acting element in promoter and enhancer regions
Sspon.03G0006720-3P-mRNA-1	CAAT-box	CAAT	565	4	+	Nicotiana glutinosa
Sspon.03G0006720-3P-mRNA-1	CAAT-box	CCAAT	621	5	+	Arabidopsis thaliana	common cis-acting element in promoter and enhancer regions
Sspon.03G0006720-3P-mRNA-1	CAAT-box	CAAT	622	4	+	Nicotiana glutinosa
Sspon.03G0006720-3P-mRNA-1	CAAT-box	CAAT	632	4	-	Nicotiana glutinosa
Sspon.03G0006720-3P-mRNA-1	CAAT-box	CAAAT	647	5	+	Pisum sativum	common cis-acting element in promoter and enhancer regions
Sspon.03G0006720-3P-mRNA-1	CAAT-box	CAAAT	692	5	+	Pisum sativum	common cis-acting element in promoter and enhancer regions
Sspon.03G0006720-3P-mRNA-1	CAAT-box	CAAT	798	4	-	Nicotiana glutinosa
Sspon.03G0006720-3P-mRNA-1	CAAT-box	CAAAT	1091	5	-	Pisum sativum	common cis-acting element in promoter and enhancer regions
Sspon.03G0006720-3P-mRNA-1	CAAT-box	CAAAT	1221	5	+	Pisum sativum	common cis-acting element in promoter and enhancer regions
Sspon.03G0006720-3P-mRNA-1	CAAT-box	CAAAT	1321	5	+	Pisum sativum	common cis-acting element in promoter and enhancer regions
Sspon.03G0006720-3P-mRNA-1	CAAT-box	CCCAATTT	1322	8	-	Arabidopsis thaliana	common cis-acting element in promoter and enhancer regions
Sspon.03G0006720-3P-mRNA-1	CAAT-box	CCAAT	1324	5	-	Arabidopsis thaliana	common cis-acting element in promoter and enhancer regions
Sspon.03G0006720-3P-mRNA-1	CAAT-box	CAAT	1377	4	-	Nicotiana glutinosa
Sspon.03G0006720-3P-mRNA-1	CAAT-box	CCAAT	1616	5	+	Arabidopsis thaliana	common cis-acting element in promoter and enhancer regions
Sspon.03G0006720-3P-mRNA-1	CAAT-box	CAAT	1617	4	+	Nicotiana glutinosa
Sspon.03G0006720-3P-mRNA-1	CAAT-box	CAAT	1642	4	-	Nicotiana glutinosa
Sspon.03G0006720-3P-mRNA-1	CAAT-box	CAAAT	1665	5	-	Pisum sativum	common cis-acting element in promoter and enhancer regions
Sspon.03G0006720-3P-mRNA-1	CAAT-box	CAAAT	1733	5	+	Pisum sativum	common cis-acting element in promoter and enhancer regions
Sspon.03G0006720-3P-mRNA-1	CAAT-box	CAAAT	1765	5	-	Pisum sativum	common cis-acting element in promoter and enhancer regions
Sspon.03G0006720-3P-mRNA-1	CAAT-box	CAAT	1849	4	-	Nicotiana glutinosa
Sspon.03G0006720-3P-mRNA-1	CAAT-box	CCAAT	1860	5	-	Arabidopsis thaliana	common cis-acting element in promoter and enhancer regions
Sspon.03G0006720-3P-mRNA-1	CAAT-box	CAAAT	1888	5	-	Pisum sativum	common cis-acting element in promoter and enhancer regions
Sspon.03G0006720-3P-mRNA-1	CAAT-box	CAAAT	1981	5	-	Pisum sativum	common cis-acting element in promoter and enhancer regions
Sspon.03G0006720-3P-mRNA-1	CAAT-box	CAAT	1991	4	+	Nicotiana glutinosa
Sspon.03G0006720-3P-mRNA-1	CAAT-box	CAAAT	2033	5	-	Pisum sativum	common cis-acting element in promoter and enhancer regions
Sspon.03G0006720-3P-mRNA-1	CAAT-box	CAAT	2067	4	+	Nicotiana glutinosa
Sspon.03G0006720-3P-mRNA-1	CAAT-box	CCAAT	2188	5	+	Arabidopsis thaliana	common cis-acting element in promoter and enhancer regions
Sspon.03G0006720-3P-mRNA-1	CAAT-box	CAAT	2189	4	+	Nicotiana glutinosa
Sspon.03G0006720-3P-mRNA-1	CAAT-box	CAAAT	2191	5	-	Pisum sativum	common cis-acting element in promoter and enhancer regions
Sspon.03G0006720-3P-mRNA-1	CAAT-box	CAAT	2444	4	+	Nicotiana glutinosa
Sspon.03G0006720-3P-mRNA-1	CAAT-box	CAAT	2466	4	-	Nicotiana glutinosa
Sspon.03G0006720-3P-mRNA-1	CAAT-box	CAAAT	2477	5	-	Pisum sativum	common cis-acting element in promoter and enhancer regions
Sspon.03G0006720-3P-mRNA-1	CAAT-box	CAAT	2500	4	+	Nicotiana glutinosa
Sspon.03G0006720-3P-mRNA-1	CAAT-box	CAAAT	2583	5	-	Pisum sativum	common cis-acting element in promoter and enhancer regions
Sspon.03G0006720-3P-mRNA-1	CAAT-box	CCAAT	2638	5	+	Arabidopsis thaliana	common cis-acting element in promoter and enhancer regions
Sspon.03G0006720-3P-mRNA-1	CAAT-box	CAAT	2639	4	+	Nicotiana glutinosa
Sspon.03G0006720-3P-mRNA-1	CAAT-box	CAAAT	2671	5	+	Pisum sativum	common cis-acting element in promoter and enhancer regions
Sspon.03G0006720-3P-mRNA-1	CAAT-box	CAAT	2698	4	-	Nicotiana glutinosa
Sspon.03G0006720-3P-mRNA-1	CAAT-box	CAAAT	2780	5	+	Pisum sativum	common cis-acting element in promoter and enhancer regions
Sspon.03G0006720-3P-mRNA-1	Myc	TCTCTTA	722	7	+	Arabidopsis thaliana
Sspon.03G0006720-3P-mRNA-1	MYC	CATGTG	235	6	+	Arabidopsis thaliana
Sspon.03G0006720-3P-mRNA-1	MYC	CATGTG	501	6	-	Arabidopsis thaliana
Sspon.03G0006720-3P-mRNA-1	MYC	CATTTG	647	6	-	Arabidopsis thaliana
Sspon.03G0006720-3P-mRNA-1	MYC	CATTTG	1733	6	-	Arabidopsis thaliana
Sspon.03G0006720-3P-mRNA-1	MYC	CATTTG	1764	6	+	Arabidopsis thaliana
Sspon.03G0006720-3P-mRNA-1	MYC	CATGTG	1795	6	+	Arabidopsis thaliana
Sspon.03G0006720-3P-mRNA-1	MYC	CATTTG	1887	6	+	Arabidopsis thaliana
Sspon.03G0006720-3P-mRNA-1	CCGTCC motif	CCGTCC	2381	6	+	Nicotiana tabacum
Sspon.03G0006720-3P-mRNA-1	CCGTCC motif	CCGTCC	2415	6	+	Nicotiana tabacum
Sspon.03G0006720-3P-mRNA-1	CCGTCC motif	CCGTCC	2719	6	+	Nicotiana tabacum
Sspon.03G0006720-3P-mRNA-1	CCGTCC motif	CCGTCC	2745	6	+	Nicotiana tabacum
Sspon.03G0006720-3P-mRNA-1	CCGTCC motif	CCGTCC	2775	6	+	Nicotiana tabacum
Sspon.03G0006720-3P-mRNA-1	CCGTCC motif	CCGTCC	2882	6	-	Nicotiana tabacum
Sspon.03G0006720-3P-mRNA-1	CCGTCC motif	CCGTCC	2886	6	-	Nicotiana tabacum
Sspon.03G0006720-3P-mRNA-1	TGACG-motif	TGACG	255	5	+	Hordeum vulgare	cis-acting regulatory element involved in the MeJA-responsiveness
Sspon.03G0006720-3P-mRNA-1	TGACG-motif	TGACG	2507	5	-	Hordeum vulgare	cis-acting regulatory element involved in the MeJA-responsiveness
Sspon.03G0006720-3P-mRNA-1	TGACG-motif	TGACG	2570	5	+	Hordeum vulgare	cis-acting regulatory element involved in the MeJA-responsiveness
Sspon.03G0006720-3P-mRNA-1	TGACG-motif	TGACG	2575	5	-	Hordeum vulgare	cis-acting regulatory element involved in the MeJA-responsiveness
Sspon.03G0006720-3P-mRNA-1	TGACG-motif	TGACG	2755	5	+	Hordeum vulgare	cis-acting regulatory element involved in the MeJA-responsiveness
Sspon.03G0006720-3P-mRNA-1	TATA-box	ATATAA	832	6	+	Brassica oleracea	core promoter element around -30 of transcription start
Sspon.03G0006720-3P-mRNA-1	TATA-box	TATA	833	4	+	Arabidopsis thaliana	core promoter element around -30 of transcription start
Sspon.03G0006720-3P-mRNA-1	TATA-box	TATACA	896	6	-	Helianthus annuus	core promoter element around -30 of transcription start
Sspon.03G0006720-3P-mRNA-1	TATA-box	TATA	898	4	+	Arabidopsis thaliana	core promoter element around -30 of transcription start
Sspon.03G0006720-3P-mRNA-1	TATA-box	ATATAT	916	6	+	Brassica napus	core promoter element around -30 of transcription start
Sspon.03G0006720-3P-mRNA-1	TATA-box	TATATA	917	6	+	Arabidopsis thaliana	core promoter element around -30 of transcription start
Sspon.03G0006720-3P-mRNA-1	TATA-box	ATATAA	918	6	+	Brassica oleracea	core promoter element around -30 of transcription start
Sspon.03G0006720-3P-mRNA-1	TATA-box	TATA	919	4	+	Arabidopsis thaliana	core promoter element around -30 of transcription start
Sspon.03G0006720-3P-mRNA-1	TATA-box	TATAAAT	1031	7	-	Brassica juncea	core promoter element around -30 of transcription start
Sspon.03G0006720-3P-mRNA-1	TATA-box	TATAAA	1032	6	-	Helianthus annuus	core promoter element around -30 of transcription start
Sspon.03G0006720-3P-mRNA-1	TATA-box	TATAA	1033	5	-	Arabidopsis thaliana	core promoter element around -30 of transcription start
Sspon.03G0006720-3P-mRNA-1	TATA-box	TATA	1034	4	+	Arabidopsis thaliana	core promoter element around -30 of transcription start
Sspon.03G0006720-3P-mRNA-1	TATA-box	TACAAAA	1052	7	-	Oryza sativa	core promoter element around -30 of transcription start
Sspon.03G0006720-3P-mRNA-1	TATA-box	ATTATA	1619	6	+	Brassica napus	core promoter element around -30 of transcription start
Sspon.03G0006720-3P-mRNA-1	TATA-box	TATAA	1620	5	-	Arabidopsis thaliana	core promoter element around -30 of transcription start
Sspon.03G0006720-3P-mRNA-1	TATA-box	TATA	1621	4	-	Arabidopsis thaliana	core promoter element around -30 of transcription start
Sspon.03G0006720-3P-mRNA-1	TATA-box	ATATAA	1699	6	+	Brassica oleracea	core promoter element around -30 of transcription start
Sspon.03G0006720-3P-mRNA-1	TATA-box	TATA	1700	4	-	Arabidopsis thaliana	core promoter element around -30 of transcription start
Sspon.03G0006720-3P-mRNA-1	TATA-box	TATA	2083	4	-	Arabidopsis thaliana	core promoter element around -30 of transcription start
Sspon.03G0006720-3P-mRNA-1	TATA-box	ATATAT	2664	6	-	Brassica napus	core promoter element around -30 of transcription start
Sspon.03G0006720-3P-mRNA-1	TATA-box	TATA	2665	4	-	Arabidopsis thaliana	core promoter element around -30 of transcription start
Sspon.03G0006720-3P-mRNA-1	GC-motif	CCCCCG	1974	6	+	Zea mays	enhancer-like element involved in anoxic specific inducibility
Sspon.03G0006720-3P-mRNA-1	GC-motif	CCCCCG	2434	6	+	Zea mays	enhancer-like element involved in anoxic specific inducibility
Sspon.03G0007470-1A-mRNA-1		motif_sequence	201	4	+	organism	short_function
Sspon.03G0007470-1A-mRNA-1		motif_sequence	599	4	-	organism	short_function
Sspon.03G0007470-1A-mRNA-1		motif_sequence	603	4	+	organism	short_function
Sspon.03G0007470-1A-mRNA-1		motif_sequence	840	4	-	organism	short_function
Sspon.03G0007470-1A-mRNA-1		motif_sequence	872	4	+	organism	short_function
Sspon.03G0007470-1A-mRNA-1		motif_sequence	1111	4	+	organism	short_function
Sspon.03G0007470-1A-mRNA-1		motif_sequence	1461	4	+	organism	short_function
Sspon.03G0007470-1A-mRNA-1		motif_sequence	1589	4	-	organism	short_function
Sspon.03G0007470-1A-mRNA-1		motif_sequence	1618	4	+	organism	short_function
Sspon.03G0007470-1A-mRNA-1		motif_sequence	1841	4	+	organism	short_function
Sspon.03G0007470-1A-mRNA-1		motif_sequence	2243	4	-	organism	short_function
Sspon.03G0007470-1A-mRNA-1		motif_sequence	2588	4	+	organism	short_function
Sspon.03G0007470-1A-mRNA-1		motif_sequence	2688	4	+	organism	short_function
Sspon.03G0007470-1A-mRNA-1		motif_sequence	2983	4	+	organism	short_function
Sspon.03G0007470-1A-mRNA-1	Unnamed__1	CGTGG	696	5	+	Zea mays
Sspon.03G0007470-1A-mRNA-1	Unnamed__1	GCCACGTGGC	1929	9	-	Petunia sp.
Sspon.03G0007470-1A-mRNA-1	Unnamed__1	CGTGG	1930	5	-	Zea mays
Sspon.03G0007470-1A-mRNA-1	Unnamed__1	CGTGG	1967	5	+	Zea mays
Sspon.03G0007470-1A-mRNA-1	Unnamed__1	CGTGG	2196	5	-	Zea mays
Sspon.03G0007470-1A-mRNA-1	Unnamed__1	CGTGG	2627	5	-	Zea mays
Sspon.03G0007470-1A-mRNA-1	Unnamed__1	CGTGG	2965	5	-	Zea mays
Sspon.03G0007470-1A-mRNA-1	W box	TTGACC	2976	6	+	Arabidopsis thaliana
Sspon.03G0007470-1A-mRNA-1	MYB recognition site	CCGTTG	2913	6	+	Arabidopsis thaliana
Sspon.03G0007470-1A-mRNA-1	MYB recognition site	CCGTTG	2973	6	+	Arabidopsis thaliana
Sspon.03G0007470-1A-mRNA-1	P-box	CCTTTTG	2781	7	+	Oryza sativa	gibberellin-responsive element
Sspon.03G0007470-1A-mRNA-1	A-box	CCGTCC	1970	6	-	Petroselinum crispum	cis-acting regulatory element
Sspon.03G0007470-1A-mRNA-1	A-box	CCGTCC	2110	6	+	Petroselinum crispum	cis-acting regulatory element
Sspon.03G0007470-1A-mRNA-1	ABRE	ACGTG	1931	5	-	Arabidopsis thaliana	cis-acting element involved in the abscisic acid responsiveness
Sspon.03G0007470-1A-mRNA-1	ABRE	GCCGCGTGGC	2195	9	-	Oryza sativa	cis-acting element involved in the abscisic acid responsiveness
Sspon.03G0007470-1A-mRNA-1	Box 4	ATTAAT	1829	6	-	Petroselinum crispum	part of a conserved DNA module involved in light responsiveness
Sspon.03G0007470-1A-mRNA-1	Box 4	ATTAAT	2263	6	-	Petroselinum crispum	part of a conserved DNA module involved in light responsiveness
Sspon.03G0007470-1A-mRNA-1	Box 4	ATTAAT	2641	6	-	Petroselinum crispum	part of a conserved DNA module involved in light responsiveness
Sspon.03G0007470-1A-mRNA-1	AT~TATA-box	TATATAAA	276	8	-	Arabidopsis thaliana
Sspon.03G0007470-1A-mRNA-1	AT~TATA-box	TATATA	278	6	+	Arabidopsis thaliana
Sspon.03G0007470-1A-mRNA-1	AT~TATA-box	TATATA	776	6	+	Arabidopsis thaliana
Sspon.03G0007470-1A-mRNA-1	AT~TATA-box	TATATA	2651	6	-	Arabidopsis thaliana
Sspon.03G0007470-1A-mRNA-1	CGTCA-motif	CGTCA	123	5	-	Hordeum vulgare	cis-acting regulatory element involved in the MeJA-responsiveness
Sspon.03G0007470-1A-mRNA-1	CGTCA-motif	CGTCA	1029	5	-	Hordeum vulgare	cis-acting regulatory element involved in the MeJA-responsiveness
Sspon.03G0007470-1A-mRNA-1	TCA-element	CCATCTTTTT	387	9	-	Nicotiana tabacum	cis-acting element involved in salicylic acid responsiveness
Sspon.03G0007470-1A-mRNA-1	TCA-element	TCAGAAGAGG	1460	9	-	Brassica oleracea	cis-acting element involved in salicylic acid responsiveness
Sspon.03G0007470-1A-mRNA-1	TCA-element	CCATCTTTTT	2709	9	-	Nicotiana tabacum	cis-acting element involved in salicylic acid responsiveness
Sspon.03G0007470-1A-mRNA-1	Myb	TAACTG	1728	6	+	Arabidopsis thaliana
Sspon.03G0007470-1A-mRNA-1	Myb	TAACTG	2667	6	-	Arabidopsis thaliana
Sspon.03G0007470-1A-mRNA-1	CAT-box	GCCACT	97	6	+	Arabidopsis thaliana	cis-acting regulatory element related to meristem expression
Sspon.03G0007470-1A-mRNA-1	CAT-box	GCCACT	193	6	+	Arabidopsis thaliana	cis-acting regulatory element related to meristem expression
Sspon.03G0007470-1A-mRNA-1	TGA-element	AACGAC	738	6	-	Brassica oleracea	auxin-responsive element
Sspon.03G0007470-1A-mRNA-1	TGA-element	AACGAC	824	6	+	Brassica oleracea	auxin-responsive element
Sspon.03G0007470-1A-mRNA-1	CCAAT-box	CAACGG	2913	6	-	Hordeum vulgare	MYBHv1 binding site
Sspon.03G0007470-1A-mRNA-1	CCAAT-box	CAACGG	2973	6	-	Hordeum vulgare	MYBHv1 binding site
Sspon.03G0007470-1A-mRNA-1	TCT-motif	TCTTAC	617	6	+	Arabidopsis thaliana	part of a light responsive element
Sspon.03G0007470-1A-mRNA-1	MYB-like sequence	TAACCA	257	6	+	Arabidopsis thaliana
Sspon.03G0007470-1A-mRNA-1	TATA	TATAAAAT	2338	8	+	Arabidopsis thaliana
Sspon.03G0007470-1A-mRNA-1	CAAT-box	CAAAT	157	5	-	Pisum sativum	common cis-acting element in promoter and enhancer regions
Sspon.03G0007470-1A-mRNA-1	CAAT-box	CAAAT	246	5	-	Pisum sativum	common cis-acting element in promoter and enhancer regions
Sspon.03G0007470-1A-mRNA-1	CAAT-box	CAAT	271	4	+	Nicotiana glutinosa
Sspon.03G0007470-1A-mRNA-1	CAAT-box	CAAT	351	4	-	Nicotiana glutinosa
Sspon.03G0007470-1A-mRNA-1	CAAT-box	CAAAT	403	5	-	Pisum sativum	common cis-acting element in promoter and enhancer regions
Sspon.03G0007470-1A-mRNA-1	CAAT-box	CCAAT	573	5	-	Arabidopsis thaliana	common cis-acting element in promoter and enhancer regions
Sspon.03G0007470-1A-mRNA-1	CAAT-box	CCAAT	586	5	-	Arabidopsis thaliana	common cis-acting element in promoter and enhancer regions
Sspon.03G0007470-1A-mRNA-1	CAAT-box	CAAT	614	4	+	Nicotiana glutinosa
Sspon.03G0007470-1A-mRNA-1	CAAT-box	CAAT	636	4	-	Nicotiana glutinosa
Sspon.03G0007470-1A-mRNA-1	CAAT-box	CAAT	644	4	-	Nicotiana glutinosa
Sspon.03G0007470-1A-mRNA-1	CAAT-box	CAAAT	728	5	+	Pisum sativum	common cis-acting element in promoter and enhancer regions
Sspon.03G0007470-1A-mRNA-1	CAAT-box	CAAAT	835	5	-	Pisum sativum	common cis-acting element in promoter and enhancer regions
Sspon.03G0007470-1A-mRNA-1	CAAT-box	CAAAT	862	5	-	Pisum sativum	common cis-acting element in promoter and enhancer regions
Sspon.03G0007470-1A-mRNA-1	CAAT-box	CAAAT	932	5	+	Pisum sativum	common cis-acting element in promoter and enhancer regions
Sspon.03G0007470-1A-mRNA-1	CAAT-box	CAAT	961	4	+	Nicotiana glutinosa
Sspon.03G0007470-1A-mRNA-1	CAAT-box	CAAT	979	4	+	Nicotiana glutinosa
Sspon.03G0007470-1A-mRNA-1	CAAT-box	CAAT	1038	4	+	Nicotiana glutinosa
Sspon.03G0007470-1A-mRNA-1	CAAT-box	CAAAT	1063	5	-	Pisum sativum	common cis-acting element in promoter and enhancer regions
Sspon.03G0007470-1A-mRNA-1	CAAT-box	CAAT	1203	4	-	Nicotiana glutinosa
Sspon.03G0007470-1A-mRNA-1	CAAT-box	CAAT	1208	4	-	Nicotiana glutinosa
Sspon.03G0007470-1A-mRNA-1	CAAT-box	CAAAT	1422	5	-	Pisum sativum	common cis-acting element in promoter and enhancer regions
Sspon.03G0007470-1A-mRNA-1	CAAT-box	CCAAT	1532	5	-	Arabidopsis thaliana	common cis-acting element in promoter and enhancer regions
Sspon.03G0007470-1A-mRNA-1	CAAT-box	CAAT	1602	4	-	Nicotiana glutinosa
Sspon.03G0007470-1A-mRNA-1	CAAT-box	CAAT	1748	4	+	Nicotiana glutinosa
Sspon.03G0007470-1A-mRNA-1	CAAT-box	CAAAT	1875	5	+	Pisum sativum	common cis-acting element in promoter and enhancer regions
Sspon.03G0007470-1A-mRNA-1	CAAT-box	CAAAT	1924	5	-	Pisum sativum	common cis-acting element in promoter and enhancer regions
Sspon.03G0007470-1A-mRNA-1	CAAT-box	CAAAT	2079	5	+	Pisum sativum	common cis-acting element in promoter and enhancer regions
Sspon.03G0007470-1A-mRNA-1	CAAT-box	CAAAT	2135	5	-	Pisum sativum	common cis-acting element in promoter and enhancer regions
Sspon.03G0007470-1A-mRNA-1	CAAT-box	CAAAT	2281	5	+	Pisum sativum	common cis-acting element in promoter and enhancer regions
Sspon.03G0007470-1A-mRNA-1	CAAT-box	CCAAT	2288	5	-	Arabidopsis thaliana	common cis-acting element in promoter and enhancer regions
Sspon.03G0007470-1A-mRNA-1	CAAT-box	CAAT	2306	4	-	Nicotiana glutinosa
Sspon.03G0007470-1A-mRNA-1	CAAT-box	CAAAT	2315	5	+	Pisum sativum	common cis-acting element in promoter and enhancer regions
Sspon.03G0007470-1A-mRNA-1	CAAT-box	CAAAT	2346	5	+	Pisum sativum	common cis-acting element in promoter and enhancer regions
Sspon.03G0007470-1A-mRNA-1	CAAT-box	CAAT	2349	4	-	Nicotiana glutinosa
Sspon.03G0007470-1A-mRNA-1	CAAT-box	CAAT	2381	4	+	Nicotiana glutinosa
Sspon.03G0007470-1A-mRNA-1	CAAT-box	CAAAT	2467	5	+	Pisum sativum	common cis-acting element in promoter and enhancer regions
Sspon.03G0007470-1A-mRNA-1	CAAT-box	CAAT	2586	4	+	Nicotiana glutinosa
Sspon.03G0007470-1A-mRNA-1	CAAT-box	CAAT	2662	4	+	Nicotiana glutinosa
Sspon.03G0007470-1A-mRNA-1	CAAT-box	CAAT	2739	4	+	Nicotiana glutinosa
Sspon.03G0007470-1A-mRNA-1	TGACG-motif	TGACG	123	5	+	Hordeum vulgare	cis-acting regulatory element involved in the MeJA-responsiveness
Sspon.03G0007470-1A-mRNA-1	TGACG-motif	TGACG	1029	5	+	Hordeum vulgare	cis-acting regulatory element involved in the MeJA-responsiveness
Sspon.03G0007470-1A-mRNA-1	AE-box	AGAAACAA	1413	8	+	Arabidopsis thaliana	part of a module for light response
Sspon.03G0007470-1A-mRNA-1	TCCC-motif	TCTCCCT	55	7	-	Spinacia oleracea	part of a light responsive element
Sspon.03G0007470-1A-mRNA-1	MYC	CATTTG	245	6	+	Arabidopsis thaliana
Sspon.03G0007470-1A-mRNA-1	MYC	CATGTG	1170	6	+	Arabidopsis thaliana
Sspon.03G0007470-1A-mRNA-1	MYC	CATGTG	1812	6	-	Arabidopsis thaliana
Sspon.03G0007470-1A-mRNA-1	MYC	CATTTG	1875	6	-	Arabidopsis thaliana
Sspon.03G0007470-1A-mRNA-1	MYC	CATTTG	1923	6	+	Arabidopsis thaliana
Sspon.03G0007470-1A-mRNA-1	MYC	CATTTG	2134	6	+	Arabidopsis thaliana
Sspon.03G0007470-1A-mRNA-1	ERE	ATTTTAAA	427	8	-	Nicotiana glutinos
Sspon.03G0007470-1A-mRNA-1	ERE	ATTTTAAA	1774	8	+	Nicotiana glutinos
Sspon.03G0007470-1A-mRNA-1	ERE	ATTTTAAA	1776	8	-	Nicotiana glutinos
Sspon.03G0007470-1A-mRNA-1	CCGTCC motif	CCGTCC	1970	6	-	Nicotiana tabacum
Sspon.03G0007470-1A-mRNA-1	CCGTCC motif	CCGTCC	2110	6	+	Nicotiana tabacum
Sspon.03G0007470-1A-mRNA-1	TATA-box	TATA	134	4	+	Arabidopsis thaliana	core promoter element around -30 of transcription start
Sspon.03G0007470-1A-mRNA-1	TATA-box	TATAAAA	174	7	-	Pisum sativum	core promoter element around -30 of transcription start
Sspon.03G0007470-1A-mRNA-1	TATA-box	TATAAA	175	6	-	Helianthus annuus	core promoter element around -30 of transcription start
Sspon.03G0007470-1A-mRNA-1	TATA-box	TATAA	176	5	-	Arabidopsis thaliana	core promoter element around -30 of transcription start
Sspon.03G0007470-1A-mRNA-1	TATA-box	TATA	177	4	+	Arabidopsis thaliana	core promoter element around -30 of transcription start
Sspon.03G0007470-1A-mRNA-1	TATA-box	TATAAA	276	6	-	Helianthus annuus	core promoter element around -30 of transcription start
Sspon.03G0007470-1A-mRNA-1	TATA-box	TATATAA	277	7	-	Arabidopsis thaliana	core promoter element around -30 of transcription start
Sspon.03G0007470-1A-mRNA-1	TATA-box	TATATA	278	6	+	Arabidopsis thaliana	core promoter element around -30 of transcription start
Sspon.03G0007470-1A-mRNA-1	TATA-box	TATA	280	4	+	Arabidopsis thaliana	core promoter element around -30 of transcription start
Sspon.03G0007470-1A-mRNA-1	TATA-box	TATAAAA	504	7	-	Pisum sativum	core promoter element around -30 of transcription start
Sspon.03G0007470-1A-mRNA-1	TATA-box	TATAAA	505	6	-	Helianthus annuus	core promoter element around -30 of transcription start
Sspon.03G0007470-1A-mRNA-1	TATA-box	TATAA	506	5	-	Arabidopsis thaliana	core promoter element around -30 of transcription start
Sspon.03G0007470-1A-mRNA-1	TATA-box	TATA	507	4	+	Arabidopsis thaliana	core promoter element around -30 of transcription start
Sspon.03G0007470-1A-mRNA-1	TATA-box	TATAA	711	5	-	Arabidopsis thaliana	core promoter element around -30 of transcription start
Sspon.03G0007470-1A-mRNA-1	TATA-box	TATA	712	4	+	Arabidopsis thaliana	core promoter element around -30 of transcription start
Sspon.03G0007470-1A-mRNA-1	TATA-box	ATTATA	731	6	+	Brassica napus	core promoter element around -30 of transcription start
Sspon.03G0007470-1A-mRNA-1	TATA-box	TATAA	732	5	-	Arabidopsis thaliana	core promoter element around -30 of transcription start
Sspon.03G0007470-1A-mRNA-1	TATA-box	TATA	733	4	+	Arabidopsis thaliana	core promoter element around -30 of transcription start
Sspon.03G0007470-1A-mRNA-1	TATA-box	TATACA	774	6	-	Helianthus annuus	core promoter element around -30 of transcription start
Sspon.03G0007470-1A-mRNA-1	TATA-box	TATATA	776	6	+	Arabidopsis thaliana	core promoter element around -30 of transcription start
Sspon.03G0007470-1A-mRNA-1	TATA-box	TATA	778	4	+	Arabidopsis thaliana	core promoter element around -30 of transcription start
Sspon.03G0007470-1A-mRNA-1	TATA-box	ATATAT	788	6	+	Brassica napus	core promoter element around -30 of transcription start
Sspon.03G0007470-1A-mRNA-1	TATA-box	TATA	789	4	+	Arabidopsis thaliana	core promoter element around -30 of transcription start
Sspon.03G0007470-1A-mRNA-1	TATA-box	ATATAA	830	6	+	Brassica oleracea	core promoter element around -30 of transcription start
Sspon.03G0007470-1A-mRNA-1	TATA-box	TATA	831	4	+	Arabidopsis thaliana	core promoter element around -30 of transcription start
Sspon.03G0007470-1A-mRNA-1	TATA-box	TATA	845	4	+	Arabidopsis thaliana	core promoter element around -30 of transcription start
Sspon.03G0007470-1A-mRNA-1	TATA-box	TATA	893	4	+	Arabidopsis thaliana	core promoter element around -30 of transcription start
Sspon.03G0007470-1A-mRNA-1	TATA-box	TATTTAAA	992	8	+	Arabidopsis thaliana	core promoter element around -30 of transcription start
Sspon.03G0007470-1A-mRNA-1	TATA-box	TATAA	1016	5	-	Arabidopsis thaliana	core promoter element around -30 of transcription start
Sspon.03G0007470-1A-mRNA-1	TATA-box	TATA	1017	4	+	Arabidopsis thaliana	core promoter element around -30 of transcription start
Sspon.03G0007470-1A-mRNA-1	TATA-box	TACAAAA	1057	7	-	Oryza sativa	core promoter element around -30 of transcription start
Sspon.03G0007470-1A-mRNA-1	TATA-box	TATA	1091	4	+	Arabidopsis thaliana	core promoter element around -30 of transcription start
Sspon.03G0007470-1A-mRNA-1	TATA-box	ccTATAAAaa	1099	9	+	Arabidopsis thaliana	core promoter element around -30 of transcription start
Sspon.03G0007470-1A-mRNA-1	TATA-box	ATATAA	1100	6	+	Brassica oleracea	core promoter element around -30 of transcription start
Sspon.03G0007470-1A-mRNA-1	TATA-box	TATA	1101	4	+	Arabidopsis thaliana	core promoter element around -30 of transcription start
Sspon.03G0007470-1A-mRNA-1	TATA-box	ccTATAAAaa	1142	9	-	Arabidopsis thaliana	core promoter element around -30 of transcription start
Sspon.03G0007470-1A-mRNA-1	TATA-box	TATA	1220	4	+	Arabidopsis thaliana	core promoter element around -30 of transcription start
Sspon.03G0007470-1A-mRNA-1	TATA-box	TATAA	1270	5	-	Arabidopsis thaliana	core promoter element around -30 of transcription start
Sspon.03G0007470-1A-mRNA-1	TATA-box	TATA	1271	4	+	Arabidopsis thaliana	core promoter element around -30 of transcription start
Sspon.03G0007470-1A-mRNA-1	TATA-box	ATATAT	1292	6	+	Brassica napus	core promoter element around -30 of transcription start
Sspon.03G0007470-1A-mRNA-1	TATA-box	TATA	1293	4	+	Arabidopsis thaliana	core promoter element around -30 of transcription start
Sspon.03G0007470-1A-mRNA-1	TATA-box	TATA	1401	4	+	Arabidopsis thaliana	core promoter element around -30 of transcription start
Sspon.03G0007470-1A-mRNA-1	TATA-box	TACAAAA	1476	7	+	Oryza sativa	core promoter element around -30 of transcription start
Sspon.03G0007470-1A-mRNA-1	TATA-box	TACAAAA	1491	7	+	Oryza sativa	core promoter element around -30 of transcription start
Sspon.03G0007470-1A-mRNA-1	TATA-box	TATA	1502	4	+	Arabidopsis thaliana	core promoter element around -30 of transcription start
Sspon.03G0007470-1A-mRNA-1	TATA-box	TATA	1625	4	-	Arabidopsis thaliana	core promoter element around -30 of transcription start
Sspon.03G0007470-1A-mRNA-1	TATA-box	TATAA	1709	5	-	Arabidopsis thaliana	core promoter element around -30 of transcription start
Sspon.03G0007470-1A-mRNA-1	TATA-box	TATA	1710	4	-	Arabidopsis thaliana	core promoter element around -30 of transcription start
Sspon.03G0007470-1A-mRNA-1	TATA-box	TAAAGATT	1882	8	-	Arabidopsis thaliana	core promoter element around -30 of transcription start
Sspon.03G0007470-1A-mRNA-1	TATA-box	TATAA	2257	5	-	Arabidopsis thaliana	core promoter element around -30 of transcription start
Sspon.03G0007470-1A-mRNA-1	TATA-box	TATA	2258	4	-	Arabidopsis thaliana	core promoter element around -30 of transcription start
Sspon.03G0007470-1A-mRNA-1	TATA-box	ATATAA	2337	6	+	Brassica oleracea	core promoter element around -30 of transcription start
Sspon.03G0007470-1A-mRNA-1	TATA-box	TATA	2338	4	-	Arabidopsis thaliana	core promoter element around -30 of transcription start
Sspon.03G0007470-1A-mRNA-1	TATA-box	TATA	2424	4	-	Arabidopsis thaliana	core promoter element around -30 of transcription start
Sspon.03G0007470-1A-mRNA-1	TATA-box	ccTATAAAaa	2444	9	-	Arabidopsis thaliana	core promoter element around -30 of transcription start
Sspon.03G0007470-1A-mRNA-1	TATA-box	ATATAT	2578	6	-	Brassica napus	core promoter element around -30 of transcription start
Sspon.03G0007470-1A-mRNA-1	TATA-box	TATA	2579	4	-	Arabidopsis thaliana	core promoter element around -30 of transcription start
Sspon.03G0007470-1A-mRNA-1	TATA-box	ATTATA	2610	6	+	Brassica napus	core promoter element around -30 of transcription start
Sspon.03G0007470-1A-mRNA-1	TATA-box	TATAA	2611	5	-	Arabidopsis thaliana	core promoter element around -30 of transcription start
Sspon.03G0007470-1A-mRNA-1	TATA-box	TATA	2612	4	-	Arabidopsis thaliana	core promoter element around -30 of transcription start
Sspon.03G0007470-1A-mRNA-1	TATA-box	ATTATA	2649	6	+	Brassica napus	core promoter element around -30 of transcription start
Sspon.03G0007470-1A-mRNA-1	TATA-box	TATATAA	2650	7	-	Arabidopsis thaliana	core promoter element around -30 of transcription start
Sspon.03G0007470-1A-mRNA-1	TATA-box	TATATA	2651	6	-	Arabidopsis thaliana	core promoter element around -30 of transcription start
Sspon.03G0007470-1A-mRNA-1	TATA-box	ATATAA	2652	6	+	Brassica oleracea	core promoter element around -30 of transcription start
Sspon.03G0007470-1A-mRNA-1	TATA-box	TATA	2653	4	-	Arabidopsis thaliana	core promoter element around -30 of transcription start
Sspon.03G0007470-1A-mRNA-1	TATA-box	TATTTAAA	2755	8	+	Arabidopsis thaliana	core promoter element around -30 of transcription start
Sspon.03G0007470-1A-mRNA-1	TATA-box	TATAA	2880	5	-	Arabidopsis thaliana	core promoter element around -30 of transcription start
Sspon.03G0007470-1A-mRNA-1	TATA-box	TATA	2881	4	-	Arabidopsis thaliana	core promoter element around -30 of transcription start
Sspon.03G0007470-1A-mRNA-1	GC-motif	CGCCGCGCA	2732	9	+	Oryza sativa	?
Sspon.03G0007470-1A-mRNA-1	LTR	CCGAAA	76	6	-	Hordeum vulgare	cis-acting element involved in low-temperature responsiveness
Sspon.03G0007470-1A-mRNA-1	WUN-motif	CCATTTCAA	722	9	+	Nicotiana glutinosa
Sspon.03G0007470-1A-mRNA-1	MYB	TAACCA	257	6	+	Arabidopsis thaliana
Sspon.03G0007470-1A-mRNA-1	MYB	CAACCA	1121	6	-	Arabidopsis thaliana
Sspon.03G0007470-1A-mRNA-1	MYB	CAACCA	1611	6	-	Arabidopsis thaliana
Sspon.03G0007470-1A-mRNA-1	MYB	CAACCA	1655	6	-	Arabidopsis thaliana
Sspon.03G0007470-1A-mRNA-1	MYB	CAACCA	2821	6	+	Arabidopsis thaliana
Sspon.03G0007470-1A-mRNA-1	MYB	CAACCA	2865	6	+	Arabidopsis thaliana
Sspon.03G0007470-1A-mRNA-1	CTAG-motif	ACTAGCAGAA	136	9	-	Avena sativa
Sspon.03G0007470-1A-mRNA-1	G-box	CACGTC	1931	6	+	Zea mays	cis-acting regulatory element involved in light responsiveness
Sspon.03G0007470-1A-mRNA-1	G-box	CACGAC	2628	6	+	Zea mays	cis-acting regulatory element involved in light responsiveness
Sspon.03G0007470-1A-mRNA-1	WRE3	CCACCT	2516	6	+	Pisum sativum
Sspon.03G0007470-1A-mRNA-1	Unnamed__4	CTCC	53	4	-	Petroselinum hortense
Sspon.03G0007470-1A-mRNA-1	Unnamed__4	CTCC	57	4	-	Petroselinum hortense
Sspon.03G0007470-1A-mRNA-1	Unnamed__4	CTCC	90	4	+	Petroselinum hortense
Sspon.03G0007470-1A-mRNA-1	Unnamed__4	CTCC	150	4	-	Petroselinum hortense
Sspon.03G0007470-1A-mRNA-1	Unnamed__4	CTCC	224	4	-	Petroselinum hortense
Sspon.03G0007470-1A-mRNA-1	Unnamed__4	CTCC	599	4	-	Petroselinum hortense
Sspon.03G0007470-1A-mRNA-1	Unnamed__4	CTCC	874	4	+	Petroselinum hortense
Sspon.03G0007470-1A-mRNA-1	Unnamed__4	CTCC	1570	4	+	Petroselinum hortense
Sspon.03G0007470-1A-mRNA-1	Unnamed__4	CTCC	1589	4	-	Petroselinum hortense
Sspon.03G0007470-1A-mRNA-1	Unnamed__4	CTCC	2842	4	-	Petroselinum hortense
Sspon.03G0007470-1A-mRNA-1	Unnamed__4	CTCC	2862	4	+	Petroselinum hortense
Sspon.03G0007470-1A-mRNA-1	Unnamed__4	CTCC	2892	4	+	Petroselinum hortense
Sspon.03G0007470-1A-mRNA-1	ARE	AAACCA	409	6	-	Zea mays	cis-acting regulatory element essential for the anaerobic induction
Sspon.03G0007470-1A-mRNA-1	ARE	AAACCA	817	6	+	Zea mays	cis-acting regulatory element essential for the anaerobic induction
Sspon.03G0007470-1A-mRNA-1	ARE	AAACCA	2463	6	+	Zea mays	cis-acting regulatory element essential for the anaerobic induction
Sspon.03G0007470-1A-mRNA-1	STRE	AGGGG	2876	5	-	Arabidopsis thaliana
Sspon.03G0007470-1A-mRNA-1	as-1	TGACG	123	5	+	Arabidopsis thaliana
Sspon.03G0007470-1A-mRNA-1	as-1	TGACG	1029	5	+	Arabidopsis thaliana
Sspon.03G0007470-1A-mRNA-1	CCGTCC-box	CCGTCC	1970	6	-	Petroselinum hortense
Sspon.03G0007470-1A-mRNA-1	CCGTCC-box	CCGTCC	2110	6	+	Petroselinum hortense
Sspon.03G0007470-2D-mRNA-1	circadian	CAAAGATATC	244	9	+	Lycopersicon esculentum	cis-acting regulatory element involved in circadian control
Sspon.03G0007470-2D-mRNA-1	as-1	TGACG	478	5	+	Arabidopsis thaliana
Sspon.03G0007470-2D-mRNA-1	as-1	TGACG	1591	5	+	Arabidopsis thaliana
Sspon.03G0007470-2D-mRNA-1	as-1	TGACG	2097	5	+	Arabidopsis thaliana
Sspon.03G0007470-2D-mRNA-1	as-1	TGACG	2758	5	+	Arabidopsis thaliana
Sspon.03G0007470-2D-mRNA-1	CCGTCC-box	CCGTCC	211	6	+	Petroselinum hortense
Sspon.03G0007470-2D-mRNA-1	STRE	AGGGG	584	5	-	Arabidopsis thaliana
Sspon.03G0007470-2D-mRNA-1	STRE	AGGGG	2809	5	-	Arabidopsis thaliana
Sspon.03G0007470-2D-mRNA-1	ARE	AAACCA	964	6	-	Zea mays	cis-acting regulatory element essential for the anaerobic induction
Sspon.03G0007470-2D-mRNA-1	ARE	AAACCA	1374	6	+	Zea mays	cis-acting regulatory element essential for the anaerobic induction
Sspon.03G0007470-2D-mRNA-1	GARE-motif	TCTGTTG	2092	7	+	Brassica oleracea	gibberellin-responsive element
Sspon.03G0007470-2D-mRNA-1	Unnamed__4	CTCC	149	4	-	Petroselinum hortense
Sspon.03G0007470-2D-mRNA-1	Unnamed__4	CTCC	362	4	-	Petroselinum hortense
Sspon.03G0007470-2D-mRNA-1	Unnamed__4	CTCC	441	4	+	Petroselinum hortense
Sspon.03G0007470-2D-mRNA-1	Unnamed__4	CTCC	538	4	+	Petroselinum hortense
Sspon.03G0007470-2D-mRNA-1	Unnamed__4	CTCC	553	4	-	Petroselinum hortense
Sspon.03G0007470-2D-mRNA-1	Unnamed__4	CTCC	565	4	+	Petroselinum hortense
Sspon.03G0007470-2D-mRNA-1	Unnamed__4	CTCC	643	4	-	Petroselinum hortense
Sspon.03G0007470-2D-mRNA-1	Unnamed__4	CTCC	688	4	-	Petroselinum hortense
Sspon.03G0007470-2D-mRNA-1	Unnamed__4	CTCC	692	4	-	Petroselinum hortense
Sspon.03G0007470-2D-mRNA-1	Unnamed__4	CTCC	717	4	-	Petroselinum hortense
Sspon.03G0007470-2D-mRNA-1	Unnamed__4	CTCC	791	4	-	Petroselinum hortense
Sspon.03G0007470-2D-mRNA-1	Unnamed__4	CTCC	1153	4	-	Petroselinum hortense
Sspon.03G0007470-2D-mRNA-1	Unnamed__4	CTCC	1196	4	-	Petroselinum hortense
Sspon.03G0007470-2D-mRNA-1	Unnamed__4	CTCC	1218	4	-	Petroselinum hortense
Sspon.03G0007470-2D-mRNA-1	Unnamed__4	CTCC	1433	4	+	Petroselinum hortense
Sspon.03G0007470-2D-mRNA-1	Unnamed__4	CTCC	1814	4	-	Petroselinum hortense
Sspon.03G0007470-2D-mRNA-1	Unnamed__4	CTCC	1904	4	-	Petroselinum hortense
Sspon.03G0007470-2D-mRNA-1	Unnamed__4	CTCC	2152	4	-	Petroselinum hortense
Sspon.03G0007470-2D-mRNA-1	Unnamed__4	CTCC	2539	4	-	Petroselinum hortense
Sspon.03G0007470-2D-mRNA-1	Unnamed__4	CTCC	2559	4	+	Petroselinum hortense
Sspon.03G0007470-2D-mRNA-1	Unnamed__4	CTCC	2825	4	+	Petroselinum hortense
Sspon.03G0007470-2D-mRNA-1	WUN-motif	AAATTACT	903	8	+	Nicotiana glutinosa
Sspon.03G0007470-2D-mRNA-1	WUN-motif	AAATTTCTT	2785	9	+	Nicotiana glutinosa
Sspon.03G0007470-2D-mRNA-1	MYB	TAACCA	824	6	+	Arabidopsis thaliana
Sspon.03G0007470-2D-mRNA-1	MYB	CAACAG	1148	6	-	Arabidopsis thaliana
Sspon.03G0007470-2D-mRNA-1	MYB	CAACCA	1683	6	-	Arabidopsis thaliana
Sspon.03G0007470-2D-mRNA-1	MYB	CAACAG	2093	6	-	Arabidopsis thaliana
Sspon.03G0007470-2D-mRNA-1	MYB	CAACCA	2174	6	-	Arabidopsis thaliana
Sspon.03G0007470-2D-mRNA-1	MYB	CAACCA	2217	6	-	Arabidopsis thaliana
Sspon.03G0007470-2D-mRNA-1	MYB	CAACCA	2518	6	+	Arabidopsis thaliana
Sspon.03G0007470-2D-mRNA-1	GA-motif	ATAGATAA	2715	8	-	Arabidopsis thaliana	part of a light responsive element
Sspon.03G0007470-2D-mRNA-1	TGACG-motif	TGACG	478	5	+	Hordeum vulgare	cis-acting regulatory element involved in the MeJA-responsiveness
Sspon.03G0007470-2D-mRNA-1	TGACG-motif	TGACG	1591	5	+	Hordeum vulgare	cis-acting regulatory element involved in the MeJA-responsiveness
Sspon.03G0007470-2D-mRNA-1	TGACG-motif	TGACG	2097	5	+	Hordeum vulgare	cis-acting regulatory element involved in the MeJA-responsiveness
Sspon.03G0007470-2D-mRNA-1	TGACG-motif	TGACG	2758	5	+	Hordeum vulgare	cis-acting regulatory element involved in the MeJA-responsiveness
Sspon.03G0007470-2D-mRNA-1	TCCC-motif	TCTCCCT	690	7	-	Spinacia oleracea	part of a light responsive element
Sspon.03G0007470-2D-mRNA-1	AE-box	AGAAACAA	1976	8	+	Arabidopsis thaliana	part of a module for light response
Sspon.03G0007470-2D-mRNA-1	MYC	CATGTG	43	6	+	Arabidopsis thaliana
Sspon.03G0007470-2D-mRNA-1	MYC	CATTTG	812	6	+	Arabidopsis thaliana
Sspon.03G0007470-2D-mRNA-1	MYC	CATGTG	2374	6	-	Arabidopsis thaliana
Sspon.03G0007470-2D-mRNA-1	MYC	CATTTG	2439	6	-	Arabidopsis thaliana
Sspon.03G0007470-2D-mRNA-1	ERE	ATTTTAAA	982	8	-	Nicotiana glutinos
Sspon.03G0007470-2D-mRNA-1	ERE	ATTTTAAA	1552	8	+	Nicotiana glutinos
Sspon.03G0007470-2D-mRNA-1	ERE	ATTTTAAA	2336	8	+	Nicotiana glutinos
Sspon.03G0007470-2D-mRNA-1	ERE	ATTTTAAA	2338	8	-	Nicotiana glutinos
Sspon.03G0007470-2D-mRNA-1	CCGTCC motif	CCGTCC	211	6	+	Nicotiana tabacum
Sspon.03G0007470-2D-mRNA-1	TATA-box	TATAA	30	5	-	Arabidopsis thaliana	core promoter element around -30 of transcription start
Sspon.03G0007470-2D-mRNA-1	TATA-box	TATA	31	4	+	Arabidopsis thaliana	core promoter element around -30 of transcription start
Sspon.03G0007470-2D-mRNA-1	TATA-box	TATA	93	4	+	Arabidopsis thaliana	core promoter element around -30 of transcription start
Sspon.03G0007470-2D-mRNA-1	TATA-box	ccTATAAAaa	215	9	+	Arabidopsis thaliana	core promoter element around -30 of transcription start
Sspon.03G0007470-2D-mRNA-1	TATA-box	TATA	217	4	+	Arabidopsis thaliana	core promoter element around -30 of transcription start
Sspon.03G0007470-2D-mRNA-1	TATA-box	TATA	381	4	+	Arabidopsis thaliana	core promoter element around -30 of transcription start
Sspon.03G0007470-2D-mRNA-1	TATA-box	TATAA	410	5	-	Arabidopsis thaliana	core promoter element around -30 of transcription start
Sspon.03G0007470-2D-mRNA-1	TATA-box	TATA	411	4	+	Arabidopsis thaliana	core promoter element around -30 of transcription start
Sspon.03G0007470-2D-mRNA-1	TATA-box	TATA	612	4	+	Arabidopsis thaliana	core promoter element around -30 of transcription start
Sspon.03G0007470-2D-mRNA-1	TATA-box	ccTATAAAaa	709	9	-	Arabidopsis thaliana	core promoter element around -30 of transcription start
Sspon.03G0007470-2D-mRNA-1	TATA-box	TATAAAA	741	7	-	Pisum sativum	core promoter element around -30 of transcription start
Sspon.03G0007470-2D-mRNA-1	TATA-box	TATAAA	742	6	-	Helianthus annuus	core promoter element around -30 of transcription start
Sspon.03G0007470-2D-mRNA-1	TATA-box	TATAA	743	5	-	Arabidopsis thaliana	core promoter element around -30 of transcription start
Sspon.03G0007470-2D-mRNA-1	TATA-box	TATA	744	4	+	Arabidopsis thaliana	core promoter element around -30 of transcription start
Sspon.03G0007470-2D-mRNA-1	TATA-box	TATAAAA	748	7	-	Pisum sativum	core promoter element around -30 of transcription start
Sspon.03G0007470-2D-mRNA-1	TATA-box	TATAAA	749	6	-	Helianthus annuus	core promoter element around -30 of transcription start
Sspon.03G0007470-2D-mRNA-1	TATA-box	TATAA	750	5	-	Arabidopsis thaliana	core promoter element around -30 of transcription start
Sspon.03G0007470-2D-mRNA-1	TATA-box	TATA	751	4	+	Arabidopsis thaliana	core promoter element around -30 of transcription start
Sspon.03G0007470-2D-mRNA-1	TATA-box	TATA	775	4	+	Arabidopsis thaliana	core promoter element around -30 of transcription start
Sspon.03G0007470-2D-mRNA-1	TATA-box	TATAAA	843	6	-	Helianthus annuus	core promoter element around -30 of transcription start
Sspon.03G0007470-2D-mRNA-1	TATA-box	TATATAA	844	7	-	Arabidopsis thaliana	core promoter element around -30 of transcription start
Sspon.03G0007470-2D-mRNA-1	TATA-box	TATATA	845	6	+	Arabidopsis thaliana	core promoter element around -30 of transcription start
Sspon.03G0007470-2D-mRNA-1	TATA-box	TATA	847	4	+	Arabidopsis thaliana	core promoter element around -30 of transcription start
Sspon.03G0007470-2D-mRNA-1	TATA-box	TATAAAA	1058	7	-	Pisum sativum	core promoter element around -30 of transcription start
Sspon.03G0007470-2D-mRNA-1	TATA-box	TATAAA	1059	6	-	Helianthus annuus	core promoter element around -30 of transcription start
Sspon.03G0007470-2D-mRNA-1	TATA-box	TATAA	1060	5	-	Arabidopsis thaliana	core promoter element around -30 of transcription start
Sspon.03G0007470-2D-mRNA-1	TATA-box	TATA	1061	4	+	Arabidopsis thaliana	core promoter element around -30 of transcription start
Sspon.03G0007470-2D-mRNA-1	TATA-box	TATACA	1267	6	-	Helianthus annuus	core promoter element around -30 of transcription start
Sspon.03G0007470-2D-mRNA-1	TATA-box	TATA	1269	4	+	Arabidopsis thaliana	core promoter element around -30 of transcription start
Sspon.03G0007470-2D-mRNA-1	TATA-box	ATTATA	1288	6	+	Brassica napus	core promoter element around -30 of transcription start
Sspon.03G0007470-2D-mRNA-1	TATA-box	TATAA	1289	5	-	Arabidopsis thaliana	core promoter element around -30 of transcription start
Sspon.03G0007470-2D-mRNA-1	TATA-box	TATA	1290	4	+	Arabidopsis thaliana	core promoter element around -30 of transcription start
Sspon.03G0007470-2D-mRNA-1	TATA-box	TATACA	1331	6	-	Helianthus annuus	core promoter element around -30 of transcription start
Sspon.03G0007470-2D-mRNA-1	TATA-box	TATATA	1333	6	+	Arabidopsis thaliana	core promoter element around -30 of transcription start
Sspon.03G0007470-2D-mRNA-1	TATA-box	TATA	1335	4	+	Arabidopsis thaliana	core promoter element around -30 of transcription start
Sspon.03G0007470-2D-mRNA-1	TATA-box	ATATAT	1345	6	+	Brassica napus	core promoter element around -30 of transcription start
Sspon.03G0007470-2D-mRNA-1	TATA-box	TATA	1346	4	+	Arabidopsis thaliana	core promoter element around -30 of transcription start
Sspon.03G0007470-2D-mRNA-1	TATA-box	ATATAA	1387	6	+	Brassica oleracea	core promoter element around -30 of transcription start
Sspon.03G0007470-2D-mRNA-1	TATA-box	TATA	1388	4	+	Arabidopsis thaliana	core promoter element around -30 of transcription start
Sspon.03G0007470-2D-mRNA-1	TATA-box	TATA	1452	4	+	Arabidopsis thaliana	core promoter element around -30 of transcription start
Sspon.03G0007470-2D-mRNA-1	TATA-box	TATAA	1578	5	-	Arabidopsis thaliana	core promoter element around -30 of transcription start
Sspon.03G0007470-2D-mRNA-1	TATA-box	TATA	1579	4	-	Arabidopsis thaliana	core promoter element around -30 of transcription start
Sspon.03G0007470-2D-mRNA-1	TATA-box	TACAAAA	1619	7	-	Oryza sativa	core promoter element around -30 of transcription start
Sspon.03G0007470-2D-mRNA-1	TATA-box	TATA	1653	4	-	Arabidopsis thaliana	core promoter element around -30 of transcription start
Sspon.03G0007470-2D-mRNA-1	TATA-box	TACAAAA	1663	7	+	Oryza sativa	core promoter element around -30 of transcription start
Sspon.03G0007470-2D-mRNA-1	TATA-box	ccTATAAAaa	1704	9	-	Arabidopsis thaliana	core promoter element around -30 of transcription start
Sspon.03G0007470-2D-mRNA-1	TATA-box	ATATAA	1757	6	+	Brassica oleracea	core promoter element around -30 of transcription start
Sspon.03G0007470-2D-mRNA-1	TATA-box	TATA	1758	4	-	Arabidopsis thaliana	core promoter element around -30 of transcription start
Sspon.03G0007470-2D-mRNA-1	TATA-box	TATA	1782	4	-	Arabidopsis thaliana	core promoter element around -30 of transcription start
Sspon.03G0007470-2D-mRNA-1	TATA-box	ATATAT	1854	6	-	Brassica napus	core promoter element around -30 of transcription start
Sspon.03G0007470-2D-mRNA-1	TATA-box	TATA	1855	4	-	Arabidopsis thaliana	core promoter element around -30 of transcription start
Sspon.03G0007470-2D-mRNA-1	TATA-box	TATA	1964	4	-	Arabidopsis thaliana	core promoter element around -30 of transcription start
Sspon.03G0007470-2D-mRNA-1	TATA-box	TACAAAA	2039	7	+	Oryza sativa	core promoter element around -30 of transcription start
Sspon.03G0007470-2D-mRNA-1	TATA-box	TACAAAA	2054	7	+	Oryza sativa	core promoter element around -30 of transcription start
Sspon.03G0007470-2D-mRNA-1	TATA-box	TATA	2065	4	-	Arabidopsis thaliana	core promoter element around -30 of transcription start
Sspon.03G0007470-2D-mRNA-1	TATA-box	TATA	2182	4	-	Arabidopsis thaliana	core promoter element around -30 of transcription start
Sspon.03G0007470-2D-mRNA-1	TATA-box	TATA	2188	4	-	Arabidopsis thaliana	core promoter element around -30 of transcription start
Sspon.03G0007470-2D-mRNA-1	TATA-box	TATAA	2271	5	-	Arabidopsis thaliana	core promoter element around -30 of transcription start
Sspon.03G0007470-2D-mRNA-1	TATA-box	TATA	2272	4	-	Arabidopsis thaliana	core promoter element around -30 of transcription start
Sspon.03G0007470-2D-mRNA-1	TATA-box	TATTTAAA	2452	8	+	Arabidopsis thaliana	core promoter element around -30 of transcription start
Sspon.03G0007470-2D-mRNA-1	TATA-box	TATAAAA	2588	7	-	Pisum sativum	core promoter element around -30 of transcription start
Sspon.03G0007470-2D-mRNA-1	TATA-box	TATAAA	2589	6	-	Helianthus annuus	core promoter element around -30 of transcription start
Sspon.03G0007470-2D-mRNA-1	TATA-box	TATAA	2590	5	-	Arabidopsis thaliana	core promoter element around -30 of transcription start
Sspon.03G0007470-2D-mRNA-1	TATA-box	TATA	2591	4	-	Arabidopsis thaliana	core promoter element around -30 of transcription start
Sspon.03G0007470-2D-mRNA-1	TATA-box	TATA	2720	4	-	Arabidopsis thaliana	core promoter element around -30 of transcription start
Sspon.03G0007470-2D-mRNA-1	TATA-box	TATAA	2813	5	-	Arabidopsis thaliana	core promoter element around -30 of transcription start
Sspon.03G0007470-2D-mRNA-1	TATA-box	TATA	2814	4	-	Arabidopsis thaliana	core promoter element around -30 of transcription start
Sspon.03G0007470-2D-mRNA-1	GC-motif	CCCCCG	481	6	-	Zea mays	enhancer-like element involved in anoxic specific inducibility
Sspon.03G0007470-2D-mRNA-1	GC-motif	CCCCCG	531	6	-	Zea mays	enhancer-like element involved in anoxic specific inducibility
Sspon.03G0007470-2D-mRNA-1	NON	CAACGGCCACG	2887	10	+	Nicotiana tabacum
Sspon.03G0007470-2D-mRNA-1	TATA	TATAAAAT	747	8	-	Arabidopsis thaliana
Sspon.03G0007470-2D-mRNA-1	TATA	TATAAAAT	2591	8	+	Arabidopsis thaliana
Sspon.03G0007470-2D-mRNA-1	MYB-like sequence	TAACCA	824	6	+	Arabidopsis thaliana
Sspon.03G0007470-2D-mRNA-1	CAAT-box	CAAT	57	4	+	Nicotiana glutinosa
Sspon.03G0007470-2D-mRNA-1	CAAT-box	CAAT	87	4	+	Nicotiana glutinosa
Sspon.03G0007470-2D-mRNA-1	CAAT-box	CAAT	173	4	-	Nicotiana glutinosa
Sspon.03G0007470-2D-mRNA-1	CAAT-box	CAAAT	238	5	+	Pisum sativum	common cis-acting element in promoter and enhancer regions
Sspon.03G0007470-2D-mRNA-1	CAAT-box	CAAAT	301	5	+	Pisum sativum	common cis-acting element in promoter and enhancer regions
Sspon.03G0007470-2D-mRNA-1	CAAT-box	CAAT	378	4	+	Nicotiana glutinosa
Sspon.03G0007470-2D-mRNA-1	CAAT-box	CAAAT	434	5	+	Pisum sativum	common cis-acting element in promoter and enhancer regions
Sspon.03G0007470-2D-mRNA-1	CAAT-box	CAAAT	724	5	-	Pisum sativum	common cis-acting element in promoter and enhancer regions
Sspon.03G0007470-2D-mRNA-1	CAAT-box	CAAAT	813	5	-	Pisum sativum	common cis-acting element in promoter and enhancer regions
Sspon.03G0007470-2D-mRNA-1	CAAT-box	CAAT	838	4	+	Nicotiana glutinosa
Sspon.03G0007470-2D-mRNA-1	CAAT-box	CAAAT	889	5	+	Pisum sativum	common cis-acting element in promoter and enhancer regions
Sspon.03G0007470-2D-mRNA-1	CAAT-box	CAAAT	958	5	-	Pisum sativum	common cis-acting element in promoter and enhancer regions
Sspon.03G0007470-2D-mRNA-1	CAAT-box	CAAT	1104	4	-	Nicotiana glutinosa
Sspon.03G0007470-2D-mRNA-1	CAAT-box	CCAAT	1127	5	-	Arabidopsis thaliana	common cis-acting element in promoter and enhancer regions
Sspon.03G0007470-2D-mRNA-1	CAAT-box	CCAAT	1140	5	-	Arabidopsis thaliana	common cis-acting element in promoter and enhancer regions
Sspon.03G0007470-2D-mRNA-1	CAAT-box	CAAT	1168	4	+	Nicotiana glutinosa
Sspon.03G0007470-2D-mRNA-1	CAAT-box	CCAAT	1192	5	-	Arabidopsis thaliana	common cis-acting element in promoter and enhancer regions
Sspon.03G0007470-2D-mRNA-1	CAAT-box	CAAT	1200	4	-	Nicotiana glutinosa
Sspon.03G0007470-2D-mRNA-1	CAAT-box	CAAAT	1392	5	-	Pisum sativum	common cis-acting element in promoter and enhancer regions
Sspon.03G0007470-2D-mRNA-1	CAAT-box	CAAAT	1421	5	-	Pisum sativum	common cis-acting element in promoter and enhancer regions
Sspon.03G0007470-2D-mRNA-1	CAAT-box	CAAT	1482	4	+	Nicotiana glutinosa
Sspon.03G0007470-2D-mRNA-1	CAAT-box	CAAAT	1491	5	+	Pisum sativum	common cis-acting element in promoter and enhancer regions
Sspon.03G0007470-2D-mRNA-1	CAAT-box	CAAT	1520	4	+	Nicotiana glutinosa
Sspon.03G0007470-2D-mRNA-1	CAAT-box	CAAT	1538	4	+	Nicotiana glutinosa
Sspon.03G0007470-2D-mRNA-1	CAAT-box	CAAT	1600	4	+	Nicotiana glutinosa
Sspon.03G0007470-2D-mRNA-1	CAAT-box	CAAAT	1625	5	-	Pisum sativum	common cis-acting element in promoter and enhancer regions
Sspon.03G0007470-2D-mRNA-1	CAAT-box	CAAT	1765	4	-	Nicotiana glutinosa
Sspon.03G0007470-2D-mRNA-1	CAAT-box	CAAT	1770	4	-	Nicotiana glutinosa
Sspon.03G0007470-2D-mRNA-1	CAAT-box	CAAAT	1985	5	-	Pisum sativum	common cis-acting element in promoter and enhancer regions
Sspon.03G0007470-2D-mRNA-1	CAAT-box	CAAT	2165	4	-	Nicotiana glutinosa
Sspon.03G0007470-2D-mRNA-1	CAAT-box	CAAAT	2439	5	+	Pisum sativum	common cis-acting element in promoter and enhancer regions
Sspon.03G0007470-2D-mRNA-1	CAAT-box	CAAAT	2580	5	+	Pisum sativum	common cis-acting element in promoter and enhancer regions
Sspon.03G0007470-2D-mRNA-1	CAAT-box	CAAAT	2609	5	+	Pisum sativum	common cis-acting element in promoter and enhancer regions
Sspon.03G0007470-2D-mRNA-1	CAAT-box	CAAAT	2623	5	-	Pisum sativum	common cis-acting element in promoter and enhancer regions
Sspon.03G0007470-2D-mRNA-1	CAAT-box	CCAAT	2639	5	+	Arabidopsis thaliana	common cis-acting element in promoter and enhancer regions
Sspon.03G0007470-2D-mRNA-1	CAAT-box	CAAT	2640	4	+	Nicotiana glutinosa
Sspon.03G0007470-2D-mRNA-1	CAAT-box	CAAT	2769	4	-	Nicotiana glutinosa
Sspon.03G0007470-2D-mRNA-1	CAAT-box	CAAT	2795	4	+	Nicotiana glutinosa
Sspon.03G0007470-2D-mRNA-1	MRE	AACCTAA	2654	7	-	Petroselinum crispum	MYB binding site involved in light responsiveness
Sspon.03G0007470-2D-mRNA-1	TGA-element	AACGAC	1295	6	-	Brassica oleracea	auxin-responsive element
Sspon.03G0007470-2D-mRNA-1	TGA-element	AACGAC	1381	6	+	Brassica oleracea	auxin-responsive element
Sspon.03G0007470-2D-mRNA-1	CCAAT-box	CAACGG	2846	6	-	Hordeum vulgare	MYBHv1 binding site
Sspon.03G0007470-2D-mRNA-1	CCAAT-box	CAACGG	2901	6	-	Hordeum vulgare	MYBHv1 binding site
Sspon.03G0007470-2D-mRNA-1	TCT-motif	TCTTAC	1171	6	+	Arabidopsis thaliana	part of a light responsive element
Sspon.03G0007470-2D-mRNA-1	Myb	TAACTG	2290	6	+	Arabidopsis thaliana
Sspon.03G0007470-2D-mRNA-1	CAT-box	GCCACT	339	6	-	Arabidopsis thaliana	cis-acting regulatory element related to meristem expression
Sspon.03G0007470-2D-mRNA-1	CAT-box	GCCACT	630	6	-	Arabidopsis thaliana	cis-acting regulatory element related to meristem expression
Sspon.03G0007470-2D-mRNA-1	CAT-box	GCCACT	760	6	+	Arabidopsis thaliana	cis-acting regulatory element related to meristem expression
Sspon.03G0007470-2D-mRNA-1	CGTCA-motif	CGTCA	478	5	-	Hordeum vulgare	cis-acting regulatory element involved in the MeJA-responsiveness
Sspon.03G0007470-2D-mRNA-1	CGTCA-motif	CGTCA	1591	5	-	Hordeum vulgare	cis-acting regulatory element involved in the MeJA-responsiveness
Sspon.03G0007470-2D-mRNA-1	CGTCA-motif	CGTCA	2097	5	-	Hordeum vulgare	cis-acting regulatory element involved in the MeJA-responsiveness
Sspon.03G0007470-2D-mRNA-1	CGTCA-motif	CGTCA	2758	5	-	Hordeum vulgare	cis-acting regulatory element involved in the MeJA-responsiveness
Sspon.03G0007470-2D-mRNA-1	TCA	TCATCTTCAT	126	9	+	Pisum sativum
Sspon.03G0007470-2D-mRNA-1	TCA-element	TCAGAAGAGG	269	9	+	Brassica oleracea	cis-acting element involved in salicylic acid responsiveness
Sspon.03G0007470-2D-mRNA-1	TCA-element	CCATCTTTTT	942	10	-	Nicotiana tabacum	cis-acting element involved in salicylic acid responsiveness
Sspon.03G0007470-2D-mRNA-1	TCA-element	TCAGAAGAGG	2023	9	-	Brassica oleracea	cis-acting element involved in salicylic acid responsiveness
Sspon.03G0007470-2D-mRNA-1	Box 4	ATTAAT	2391	6	-	Petroselinum crispum	part of a conserved DNA module involved in light responsiveness
Sspon.03G0007470-2D-mRNA-1	Box 4	ATTAAT	2699	6	-	Petroselinum crispum	part of a conserved DNA module involved in light responsiveness
Sspon.03G0007470-2D-mRNA-1	AT~TATA-box	TATATAAA	843	8	-	Arabidopsis thaliana
Sspon.03G0007470-2D-mRNA-1	AT~TATA-box	TATATA	845	6	+	Arabidopsis thaliana
Sspon.03G0007470-2D-mRNA-1	AT~TATA-box	TATATA	1333	6	+	Arabidopsis thaliana
Sspon.03G0007470-2D-mRNA-1	Myb-binding site	CAACAG	1148	6	-	Nicotiana tabacum
Sspon.03G0007470-2D-mRNA-1	Myb-binding site	CAACAG	2093	6	-	Nicotiana tabacum
Sspon.03G0007470-2D-mRNA-1	MYB recognition site	CCGTTG	2846	6	+	Arabidopsis thaliana
Sspon.03G0007470-2D-mRNA-1	MYB recognition site	CCGTTG	2901	6	+	Arabidopsis thaliana
Sspon.03G0007470-2D-mRNA-1	P-box	CCTTTTG	2478	7	+	Oryza sativa	gibberellin-responsive element
Sspon.03G0007470-2D-mRNA-1	A-box	CCGTCC	211	6	+	Petroselinum crispum	cis-acting regulatory element
Sspon.03G0007470-2D-mRNA-1	RY-element	CATGCATG	2734	8	-	Helianthus annuus	cis-acting regulatory element involved in seed-specific regulation
Sspon.03G0007470-2D-mRNA-1	W box	TTGACC	298	6	-	Arabidopsis thaliana
Sspon.03G0007470-2D-mRNA-1	W box	TTGACC	2904	6	+	Arabidopsis thaliana
Sspon.03G0007470-2D-mRNA-1	Unnamed__1	CGTGG	1253	5	+	Zea mays
Sspon.03G0007470-2D-mRNA-1	Unnamed__1	CGTGG	2893	5	-	Zea mays
Sspon.03G0007470-2D-mRNA-1		motif_sequence	74	4	-	organism	short_function
Sspon.03G0007470-2D-mRNA-1		motif_sequence	97	4	-	organism	short_function
Sspon.03G0007470-2D-mRNA-1		motif_sequence	128	4	+	organism	short_function
Sspon.03G0007470-2D-mRNA-1		motif_sequence	149	4	-	organism	short_function
Sspon.03G0007470-2D-mRNA-1		motif_sequence	265	4	+	organism	short_function
Sspon.03G0007470-2D-mRNA-1		motif_sequence	272	4	-	organism	short_function
Sspon.03G0007470-2D-mRNA-1		motif_sequence	386	4	-	organism	short_function
Sspon.03G0007470-2D-mRNA-1		motif_sequence	553	4	-	organism	short_function
Sspon.03G0007470-2D-mRNA-1		motif_sequence	768	4	+	organism	short_function
Sspon.03G0007470-2D-mRNA-1		motif_sequence	1131	4	-	organism	short_function
Sspon.03G0007470-2D-mRNA-1		motif_sequence	1196	4	-	organism	short_function
Sspon.03G0007470-2D-mRNA-1		motif_sequence	1218	4	-	organism	short_function
Sspon.03G0007470-2D-mRNA-1		motif_sequence	1397	4	-	organism	short_function
Sspon.03G0007470-2D-mRNA-1		motif_sequence	1431	4	+	organism	short_function
Sspon.03G0007470-2D-mRNA-1		motif_sequence	1673	4	+	organism	short_function
Sspon.03G0007470-2D-mRNA-1		motif_sequence	2024	4	+	organism	short_function
Sspon.03G0007470-2D-mRNA-1		motif_sequence	2141	4	-	organism	short_function
Sspon.03G0007470-2D-mRNA-1		motif_sequence	2152	4	-	organism	short_function
Sspon.03G0007470-2D-mRNA-1		motif_sequence	2911	4	+	organism	short_function
Sspon.03G0022770-1A-mRNA-1	GCN4_motif	TGAGTCA	2537	7	-	Oryza sativa	cis-regulatory element involved in endosperm expression
Sspon.03G0022770-1A-mRNA-1	ABRE2	CCACGTGG	1776	8	-	Zea mays
Sspon.03G0022770-1A-mRNA-1	TCT-motif	TCTTAC	2049	6	-	Arabidopsis thaliana	part of a light responsive element
Sspon.03G0022770-1A-mRNA-1	CCAAT-box	CAACGG	91	6	-	Hordeum vulgare	MYBHv1 binding site
Sspon.03G0022770-1A-mRNA-1	ABRE4	CACGTA	2263	6	+	Zea mays
Sspon.03G0022770-1A-mRNA-1	TCA	TCATCTTCAT	2520	9	+	Pisum sativum
Sspon.03G0022770-1A-mRNA-1	CAT-box	GCCACT	498	6	+	Arabidopsis thaliana	cis-acting regulatory element related to meristem expression
Sspon.03G0022770-1A-mRNA-1	ABRE	GCAACGTGTC	136	9	-	Hordeum vulgare	cis-acting element involved in the abscisic acid responsiveness
Sspon.03G0022770-1A-mRNA-1	ABRE	ACGTG	138	5	-	Arabidopsis thaliana	cis-acting element involved in the abscisic acid responsiveness
Sspon.03G0022770-1A-mRNA-1	ABRE	AACCCGG	1582	7	-	Arabidopsis thaliana	cis-acting element involved in the abscisic acid responsiveness
Sspon.03G0022770-1A-mRNA-1	ABRE	CACGTG	1777	6	-	Arabidopsis thaliana	cis-acting element involved in the abscisic acid responsiveness
Sspon.03G0022770-1A-mRNA-1	ABRE	ACGTG	1778	5	+	Arabidopsis thaliana	cis-acting element involved in the abscisic acid responsiveness
Sspon.03G0022770-1A-mRNA-1	ABRE	ACGTG	2198	5	-	Arabidopsis thaliana	cis-acting element involved in the abscisic acid responsiveness
Sspon.03G0022770-1A-mRNA-1	ABRE	ACGTG	2263	5	-	Arabidopsis thaliana	cis-acting element involved in the abscisic acid responsiveness
Sspon.03G0022770-1A-mRNA-1	ABRE	CACGTG	2734	6	-	Arabidopsis thaliana	cis-acting element involved in the abscisic acid responsiveness
Sspon.03G0022770-1A-mRNA-1	ABRE	ACGTG	2735	5	+	Arabidopsis thaliana	cis-acting element involved in the abscisic acid responsiveness
Sspon.03G0022770-1A-mRNA-1	A-box	CCGTCC	1194	6	+	Petroselinum crispum	cis-acting regulatory element
Sspon.03G0022770-1A-mRNA-1	I-box	atGATAAGGTC	2546	10	+	Helianthus annuus	part of a light responsive element
Sspon.03G0022770-1A-mRNA-1	ATCT-motif	AATCTAATCC	655	9	-	Pisum sativum	part of a conserved DNA module involved in light responsiveness
Sspon.03G0022770-1A-mRNA-1	ATCT-motif	AATCTAATCC	2569	9	+	Pisum sativum	part of a conserved DNA module involved in light responsiveness
Sspon.03G0022770-1A-mRNA-1	MYB recognition site	CCGTTG	91	6	+	Arabidopsis thaliana
Sspon.03G0022770-1A-mRNA-1	Myb-binding site	CAACAG	119	6	-	Nicotiana tabacum
Sspon.03G0022770-1A-mRNA-1	Myb-binding site	CAACAG	2854	6	-	Nicotiana tabacum
Sspon.03G0022770-1A-mRNA-1	Box 4	ATTAAT	419	6	+	Petroselinum crispum	part of a conserved DNA module involved in light responsiveness
Sspon.03G0022770-1A-mRNA-1	Unnamed__1	CGTGG	59	5	+	Zea mays
Sspon.03G0022770-1A-mRNA-1	Unnamed__1	CGTGG	102	5	+	Zea mays
Sspon.03G0022770-1A-mRNA-1	Unnamed__1	CGTGG	217	5	+	Zea mays
Sspon.03G0022770-1A-mRNA-1	Unnamed__1	CGTGG	1389	5	-	Zea mays
Sspon.03G0022770-1A-mRNA-1	Unnamed__1	CGTGG	1776	5	-	Zea mays
Sspon.03G0022770-1A-mRNA-1	Unnamed__1	CGTGG	1779	5	+	Zea mays
Sspon.03G0022770-1A-mRNA-1	Unnamed__1	CGTGG	2123	5	-	Zea mays
Sspon.03G0022770-1A-mRNA-1	Unnamed__1	CGTGG	2262	5	-	Zea mays
Sspon.03G0022770-1A-mRNA-1	Unnamed__1	CGTGG	2328	5	-	Zea mays
Sspon.03G0022770-1A-mRNA-1	Unnamed__1	CGTGG	2636	5	-	Zea mays
Sspon.03G0022770-1A-mRNA-1	W box	TTGACC	150	6	+	Arabidopsis thaliana
Sspon.03G0022770-1A-mRNA-1	DRE core	GCCGAC	2530	6	+	Arabidopsis thaliana
Sspon.03G0022770-1A-mRNA-1	STRE	AGGGG	1623	5	-	Arabidopsis thaliana
Sspon.03G0022770-1A-mRNA-1	STRE	AGGGG	1666	5	+	Arabidopsis thaliana
Sspon.03G0022770-1A-mRNA-1	STRE	AGGGG	1985	5	-	Arabidopsis thaliana
Sspon.03G0022770-1A-mRNA-1	STRE	AGGGG	2595	5	-	Arabidopsis thaliana
Sspon.03G0022770-1A-mRNA-1	STRE	AGGGG	2886	5	-	Arabidopsis thaliana
Sspon.03G0022770-1A-mRNA-1	Box III	atCATTTTCACt	1947	11	+	Pisum sativum	protein binding site
Sspon.03G0022770-1A-mRNA-1	Unnamed__4	CTCC	133	4	-	Petroselinum hortense
Sspon.03G0022770-1A-mRNA-1	Unnamed__4	CTCC	686	4	+	Petroselinum hortense
Sspon.03G0022770-1A-mRNA-1	Unnamed__4	CTCC	864	4	-	Petroselinum hortense
Sspon.03G0022770-1A-mRNA-1	Unnamed__4	CTCC	884	4	+	Petroselinum hortense
Sspon.03G0022770-1A-mRNA-1	Unnamed__4	CTCC	981	4	+	Petroselinum hortense
Sspon.03G0022770-1A-mRNA-1	Unnamed__4	CTCC	1144	4	-	Petroselinum hortense
Sspon.03G0022770-1A-mRNA-1	Unnamed__4	CTCC	1341	4	+	Petroselinum hortense
Sspon.03G0022770-1A-mRNA-1	Unnamed__4	CTCC	1344	4	+	Petroselinum hortense
Sspon.03G0022770-1A-mRNA-1	Unnamed__4	CTCC	1386	4	+	Petroselinum hortense
Sspon.03G0022770-1A-mRNA-1	Unnamed__4	CTCC	1401	4	+	Petroselinum hortense
Sspon.03G0022770-1A-mRNA-1	Unnamed__4	CTCC	1437	4	+	Petroselinum hortense
Sspon.03G0022770-1A-mRNA-1	Unnamed__4	CTCC	1595	4	+	Petroselinum hortense
Sspon.03G0022770-1A-mRNA-1	Unnamed__4	CTCC	1619	4	-	Petroselinum hortense
Sspon.03G0022770-1A-mRNA-1	Unnamed__4	CTCC	1629	4	-	Petroselinum hortense
Sspon.03G0022770-1A-mRNA-1	Unnamed__4	CTCC	1774	4	+	Petroselinum hortense
Sspon.03G0022770-1A-mRNA-1	Unnamed__4	CTCC	1866	4	+	Petroselinum hortense
Sspon.03G0022770-1A-mRNA-1	Unnamed__4	CTCC	1988	4	+	Petroselinum hortense
Sspon.03G0022770-1A-mRNA-1	Unnamed__4	CTCC	2318	4	+	Petroselinum hortense
Sspon.03G0022770-1A-mRNA-1	Unnamed__4	CTCC	2401	4	+	Petroselinum hortense
Sspon.03G0022770-1A-mRNA-1	Unnamed__4	CTCC	2443	4	+	Petroselinum hortense
Sspon.03G0022770-1A-mRNA-1	Unnamed__4	CTCC	2481	4	-	Petroselinum hortense
Sspon.03G0022770-1A-mRNA-1	Unnamed__4	CTCC	2514	4	+	Petroselinum hortense
Sspon.03G0022770-1A-mRNA-1	Unnamed__4	CTCC	2524	4	+	Petroselinum hortense
Sspon.03G0022770-1A-mRNA-1	Unnamed__4	CTCC	2593	4	+	Petroselinum hortense
Sspon.03G0022770-1A-mRNA-1	Unnamed__4	CTCC	2612	4	+	Petroselinum hortense
Sspon.03G0022770-1A-mRNA-1	Unnamed__4	CTCC	2779	4	+	Petroselinum hortense
Sspon.03G0022770-1A-mRNA-1	Unnamed__4	CTCC	2782	4	+	Petroselinum hortense
Sspon.03G0022770-1A-mRNA-1	Unnamed__4	CTCC	2826	4	+	Petroselinum hortense
Sspon.03G0022770-1A-mRNA-1	Unnamed__4	CTCC	2860	4	-	Petroselinum hortense
Sspon.03G0022770-1A-mRNA-1	Unnamed__4	CTCC	2924	4	+	Petroselinum hortense
Sspon.03G0022770-1A-mRNA-1	Unnamed__4	CTCC	2958	4	+	Petroselinum hortense
Sspon.03G0022770-1A-mRNA-1	Unnamed__4	CTCC	3000	4	+	Petroselinum hortense
Sspon.03G0022770-1A-mRNA-1	GATA-motif	AAGATAAGATT	654	10	+	Arabidopsis thaliana	part of a light responsive element
Sspon.03G0022770-1A-mRNA-1	CTAG-motif	ACTAGCAGAA	576	9	+	Avena sativa
Sspon.03G0022770-1A-mRNA-1	O2-site	GATGATGTGG	591	9	+	Zea mays	cis-acting regulatory element involved in zein metabolism regulation
Sspon.03G0022770-1A-mRNA-1	O2-site	GATGACATGG	2556	9	-	Zea mays	cis-acting regulatory element involved in zein metabolism regulation
Sspon.03G0022770-1A-mRNA-1	LTR	CCGAAA	1597	6	+	Hordeum vulgare	cis-acting element involved in low-temperature responsiveness
Sspon.03G0022770-1A-mRNA-1	LTR	CCGAAA	2926	6	+	Hordeum vulgare	cis-acting element involved in low-temperature responsiveness
Sspon.03G0022770-1A-mRNA-1	MYB	CAACAG	119	6	-	Arabidopsis thaliana
Sspon.03G0022770-1A-mRNA-1	MYB	CAACCA	2000	6	+	Arabidopsis thaliana
Sspon.03G0022770-1A-mRNA-1	MYB	CAACAG	2854	6	-	Arabidopsis thaliana
Sspon.03G0022770-1A-mRNA-1	TATA-box	TATA	311	4	+	Arabidopsis thaliana	core promoter element around -30 of transcription start
Sspon.03G0022770-1A-mRNA-1	TATA-box	TATA	338	4	+	Arabidopsis thaliana	core promoter element around -30 of transcription start
Sspon.03G0022770-1A-mRNA-1	TATA-box	TATAA	790	5	-	Arabidopsis thaliana	core promoter element around -30 of transcription start
Sspon.03G0022770-1A-mRNA-1	TATA-box	TATA	791	4	+	Arabidopsis thaliana	core promoter element around -30 of transcription start
Sspon.03G0022770-1A-mRNA-1	TATA-box	TACAAAA	1226	7	-	Oryza sativa	core promoter element around -30 of transcription start
Sspon.03G0022770-1A-mRNA-1	TATA-box	TATA	1762	4	-	Arabidopsis thaliana	core promoter element around -30 of transcription start
Sspon.03G0022770-1A-mRNA-1	TATA-box	taTATAAAtc	1903	9	+	Arabidopsis thaliana	core promoter element around -30 of transcription start
Sspon.03G0022770-1A-mRNA-1	TATA-box	ccTATAAAaa	2784	9	+	Arabidopsis thaliana	core promoter element around -30 of transcription start
Sspon.03G0022770-1A-mRNA-1	GC-motif	CCCCCG	3005	6	-	Zea mays	enhancer-like element involved in anoxic specific inducibility
Sspon.03G0022770-1A-mRNA-1	MYC	CATGTG	69	6	+	Arabidopsis thaliana
Sspon.03G0022770-1A-mRNA-1	MYC	CATTTG	491	6	-	Arabidopsis thaliana
Sspon.03G0022770-1A-mRNA-1	MYC	CATGTG	610	6	+	Arabidopsis thaliana
Sspon.03G0022770-1A-mRNA-1	MYC	CATTTG	737	6	-	Arabidopsis thaliana
Sspon.03G0022770-1A-mRNA-1	MYC	CAATTG	843	6	+	Arabidopsis thaliana
Sspon.03G0022770-1A-mRNA-1	MYC	CATTTG	2071	6	-	Arabidopsis thaliana
Sspon.03G0022770-1A-mRNA-1	MYC	CATGTG	2557	6	+	Arabidopsis thaliana
Sspon.03G0022770-1A-mRNA-1	CCGTCC motif	CCGTCC	1194	6	+	Nicotiana tabacum
Sspon.03G0022770-1A-mRNA-1	AE-box	AGAAACAA	1005	8	-	Arabidopsis thaliana	part of a module for light response
Sspon.03G0022770-1A-mRNA-1	AE-box	AGAAACTT	2130	8	+	Arabidopsis thaliana	part of a module for light response
Sspon.03G0022770-1A-mRNA-1	G-Box	CACGTG	1777	6	-	Pisum sativum	cis-acting regulatory element involved in light responsiveness
Sspon.03G0022770-1A-mRNA-1	G-Box	CACGTT	2198	6	+	Pisum sativum	cis-acting regulatory element involved in light responsiveness
Sspon.03G0022770-1A-mRNA-1	G-Box	CACGTGAAA	2731	9	-	Pisum sativum	cis-acting regulatory element involved in light responsiveness
Sspon.03G0022770-1A-mRNA-1	G-Box	CACGTG	2734	6	-	Pisum sativum	cis-acting regulatory element involved in light responsiveness
Sspon.03G0022770-1A-mRNA-1	LAMP-element	CTTTATCA	2099	8	+	Pisum sativum	part of a light responsive element
Sspon.03G0022770-1A-mRNA-1	MBS	CAACTG	21	6	-	Arabidopsis thaliana	MYB binding site involved in drought-inducibility
Sspon.03G0022770-1A-mRNA-1	MBS	CAACTG	1959	6	+	Arabidopsis thaliana	MYB binding site involved in drought-inducibility
Sspon.03G0022770-1A-mRNA-1	MBS	CAACTG	2092	6	+	Arabidopsis thaliana	MYB binding site involved in drought-inducibility
Sspon.03G0022770-1A-mRNA-1	CGTCA-motif	CGTCA	403	5	+	Hordeum vulgare	cis-acting regulatory element involved in the MeJA-responsiveness
Sspon.03G0022770-1A-mRNA-1	CGTCA-motif	CGTCA	1411	5	+	Hordeum vulgare	cis-acting regulatory element involved in the MeJA-responsiveness
Sspon.03G0022770-1A-mRNA-1	Y-box	TGTGGAGGAGCA	1339	11	-	Lemna gibba	?
Sspon.03G0022770-1A-mRNA-1	Myb	CAACTG	21	6	-	Arabidopsis thaliana
Sspon.03G0022770-1A-mRNA-1	Myb	CAACTG	1959	6	+	Arabidopsis thaliana
Sspon.03G0022770-1A-mRNA-1	Myb	CAACTG	2092	6	+	Arabidopsis thaliana
Sspon.03G0022770-1A-mRNA-1	P-box	CCTTTTG	2938	7	+	Oryza sativa	gibberellin-responsive element
Sspon.03G0022770-1A-mRNA-1	GTGGC-motif	CATCGTGTGGC	1708	10	-	Arabidopsis thaliana	part of a light responsive element
Sspon.03G0022770-1A-mRNA-1	TC-rich repeats	GTTTTCTTAC	268	9	-	Nicotiana tabacum	cis-acting element involved in defense and stress responsiveness
Sspon.03G0022770-1A-mRNA-1		motif_sequence	155	4	+	organism	short_function
Sspon.03G0022770-1A-mRNA-1		motif_sequence	423	4	+	organism	short_function
Sspon.03G0022770-1A-mRNA-1		motif_sequence	433	4	-	organism	short_function
Sspon.03G0022770-1A-mRNA-1		motif_sequence	591	4	-	organism	short_function
Sspon.03G0022770-1A-mRNA-1		motif_sequence	637	4	-	organism	short_function
Sspon.03G0022770-1A-mRNA-1		motif_sequence	754	4	+	organism	short_function
Sspon.03G0022770-1A-mRNA-1		motif_sequence	762	4	-	organism	short_function
Sspon.03G0022770-1A-mRNA-1		motif_sequence	915	4	+	organism	short_function
Sspon.03G0022770-1A-mRNA-1		motif_sequence	924	4	+	organism	short_function
Sspon.03G0022770-1A-mRNA-1		motif_sequence	954	4	+	organism	short_function
Sspon.03G0022770-1A-mRNA-1		motif_sequence	959	4	+	organism	short_function
Sspon.03G0022770-1A-mRNA-1		motif_sequence	1082	4	+	organism	short_function
Sspon.03G0022770-1A-mRNA-1		motif_sequence	1144	4	-	organism	short_function
Sspon.03G0022770-1A-mRNA-1		motif_sequence	1221	4	-	organism	short_function
Sspon.03G0022770-1A-mRNA-1		motif_sequence	1283	4	+	organism	short_function
Sspon.03G0022770-1A-mRNA-1		motif_sequence	1379	4	+	organism	short_function
Sspon.03G0022770-1A-mRNA-1		motif_sequence	1417	4	+	organism	short_function
Sspon.03G0022770-1A-mRNA-1		motif_sequence	1529	4	+	organism	short_function
Sspon.03G0022770-1A-mRNA-1		motif_sequence	1680	4	+	organism	short_function
Sspon.03G0022770-1A-mRNA-1		motif_sequence	2223	4	+	organism	short_function
Sspon.03G0022770-1A-mRNA-1		motif_sequence	2231	4	+	organism	short_function
Sspon.03G0022770-1A-mRNA-1		motif_sequence	2316	4	+	organism	short_function
Sspon.03G0022770-1A-mRNA-1		motif_sequence	2382	4	-	organism	short_function
Sspon.03G0022770-1A-mRNA-1		motif_sequence	2512	4	+	organism	short_function
Sspon.03G0022770-1A-mRNA-1		motif_sequence	2522	4	+	organism	short_function
Sspon.03G0022770-1A-mRNA-1		motif_sequence	2864	4	+	organism	short_function
Sspon.03G0022770-1A-mRNA-1		motif_sequence	2871	4	+	organism	short_function
Sspon.03G0022770-1A-mRNA-1	GT1-motif	GGTTAAT	548	7	-	Avena sativa	light responsive element
Sspon.03G0022770-1A-mRNA-1	GT1-motif	GGTTAA	549	6	-	Arabidopsis thaliana	light responsive element
Sspon.03G0022770-1A-mRNA-1	GT1-motif	GGTTAAT	1585	7	+	Avena sativa	light responsive element
Sspon.03G0022770-1A-mRNA-1	GT1-motif	GGTTAA	2257	6	-	Arabidopsis thaliana	light responsive element
Sspon.03G0022770-1A-mRNA-1	AAGAA-motif	GAAAGAA	1009	7	-	Avena sativa
Sspon.03G0022770-1A-mRNA-1	AAGAA-motif	gGTAAAGAAA	1721	9	-	Avena sativa
Sspon.03G0022770-1A-mRNA-1	AAGAA-motif	GAAAGAA	2127	7	+	Avena sativa
Sspon.03G0022770-1A-mRNA-1	AAGAA-motif	GAAAGAA	2457	7	+	Avena sativa
Sspon.03G0022770-1A-mRNA-1	ABRE3a	TACGTG	2263	6	-	Zea mays
Sspon.03G0022770-1A-mRNA-1	CCGTCC-box	CCGTCC	1194	6	+	Petroselinum hortense
Sspon.03G0022770-1A-mRNA-1	as-1	TGACG	403	5	-	Arabidopsis thaliana
Sspon.03G0022770-1A-mRNA-1	as-1	TGACG	1411	5	-	Arabidopsis thaliana
Sspon.03G0022770-1A-mRNA-1	AT-rich sequence	TAAAATACT	1745	9	+	Pisum sativum	element for maximal elicitor-mediated activation (2copies)
Sspon.03G0022770-1A-mRNA-1	WRE3	CCACCT	1926	6	+	Pisum sativum
Sspon.03G0022770-1A-mRNA-1	G-box	CACGTC	138	6	+	Zea mays	cis-acting regulatory element involved in light responsiveness
Sspon.03G0022770-1A-mRNA-1	G-box	GCCACGTGGA	1775	9	-	Arabidopsis thaliana	cis-acting regulatory element involved in light responsiveness
Sspon.03G0022770-1A-mRNA-1	G-box	CACGTG	1777	6	-	Arabidopsis thaliana	cis-acting regulatory element involved in light responsiveness
Sspon.03G0022770-1A-mRNA-1	G-box	TACGTG	2263	6	-	Arabidopsis thaliana	cis-acting regulatory element involved in light responsiveness
Sspon.03G0022770-1A-mRNA-1	G-box	CACGTG	2734	6	-	Arabidopsis thaliana	cis-acting regulatory element involved in light responsiveness
Sspon.03G0022770-1A-mRNA-1	ATC-motif	AGTAATCT	660	8	-	Spinacia oleracea	part of a conserved DNA module involved in light responsiveness
Sspon.03G0022770-1A-mRNA-1	ARE	AAACCA	1781	6	-	Zea mays	cis-acting regulatory element essential for the anaerobic induction
Sspon.03G0022770-1A-mRNA-1	ARE	AAACCA	1940	6	-	Zea mays	cis-acting regulatory element essential for the anaerobic induction
Sspon.03G0022770-1A-mRNA-1	ARE	AAACCA	2633	6	+	Zea mays	cis-acting regulatory element essential for the anaerobic induction
Sspon.03G0022770-1A-mRNA-1	Unnamed__2	CCCCGG	2975	6	+	Zea mays
Sspon.03G0022770-1A-mRNA-1	CAAT-box	CAAT	236	4	+	Nicotiana glutinosa
Sspon.03G0022770-1A-mRNA-1	CAAT-box	CAAT	330	4	+	Nicotiana glutinosa
Sspon.03G0022770-1A-mRNA-1	CAAT-box	CAAAT	398	5	+	Pisum sativum	common cis-acting element in promoter and enhancer regions
Sspon.03G0022770-1A-mRNA-1	CAAT-box	CAAAT	447	5	-	Pisum sativum	common cis-acting element in promoter and enhancer regions
Sspon.03G0022770-1A-mRNA-1	CAAT-box	CCAAT	477	5	+	Arabidopsis thaliana	common cis-acting element in promoter and enhancer regions
Sspon.03G0022770-1A-mRNA-1	CAAT-box	CAAT	478	4	+	Nicotiana glutinosa
Sspon.03G0022770-1A-mRNA-1	CAAT-box	CAAAT	491	5	+	Pisum sativum	common cis-acting element in promoter and enhancer regions
Sspon.03G0022770-1A-mRNA-1	CAAT-box	CCAAT	532	5	-	Arabidopsis thaliana	common cis-acting element in promoter and enhancer regions
Sspon.03G0022770-1A-mRNA-1	CAAT-box	CAAT	540	4	+	Nicotiana glutinosa
Sspon.03G0022770-1A-mRNA-1	CAAT-box	CAAT	681	4	-	Nicotiana glutinosa
Sspon.03G0022770-1A-mRNA-1	CAAT-box	CAAAT	737	5	+	Pisum sativum	common cis-acting element in promoter and enhancer regions
Sspon.03G0022770-1A-mRNA-1	CAAT-box	CAAT	813	4	-	Nicotiana glutinosa
Sspon.03G0022770-1A-mRNA-1	CAAT-box	CAAT	843	4	+	Nicotiana glutinosa
Sspon.03G0022770-1A-mRNA-1	CAAT-box	CAAT	845	4	-	Nicotiana glutinosa
Sspon.03G0022770-1A-mRNA-1	CAAT-box	CAAT	1102	4	-	Nicotiana glutinosa
Sspon.03G0022770-1A-mRNA-1	CAAT-box	CAAT	1106	4	+	Nicotiana glutinosa
Sspon.03G0022770-1A-mRNA-1	CAAT-box	CAAT	1211	4	-	Nicotiana glutinosa
Sspon.03G0022770-1A-mRNA-1	CAAT-box	CAAT	1234	4	+	Nicotiana glutinosa
Sspon.03G0022770-1A-mRNA-1	CAAT-box	CAAAT	1256	5	+	Pisum sativum	common cis-acting element in promoter and enhancer regions
Sspon.03G0022770-1A-mRNA-1	CAAT-box	CAAAT	1316	5	-	Pisum sativum	common cis-acting element in promoter and enhancer regions
Sspon.03G0022770-1A-mRNA-1	CAAT-box	CAAAT	1328	5	+	Pisum sativum	common cis-acting element in promoter and enhancer regions
Sspon.03G0022770-1A-mRNA-1	CAAT-box	CAAT	1509	4	-	Nicotiana glutinosa
Sspon.03G0022770-1A-mRNA-1	CAAT-box	CAAAT	1677	5	+	Pisum sativum	common cis-acting element in promoter and enhancer regions
Sspon.03G0022770-1A-mRNA-1	CAAT-box	CCAAT	2003	5	+	Arabidopsis thaliana	common cis-acting element in promoter and enhancer regions
Sspon.03G0022770-1A-mRNA-1	CAAT-box	CAAT	2004	4	+	Nicotiana glutinosa
Sspon.03G0022770-1A-mRNA-1	CAAT-box	CAAAT	2028	5	-	Pisum sativum	common cis-acting element in promoter and enhancer regions
Sspon.03G0022770-1A-mRNA-1	CAAT-box	CAAAT	2071	5	+	Pisum sativum	common cis-acting element in promoter and enhancer regions
Sspon.03G0022770-1A-mRNA-1	CAAT-box	CAAT	2082	4	-	Nicotiana glutinosa
Sspon.03G0022770-1A-mRNA-1	CAAT-box	CAAT	2180	4	+	Nicotiana glutinosa
Sspon.03G0022770-1A-mRNA-1	CAAT-box	CAAT	2304	4	+	Nicotiana glutinosa
Sspon.03G0022770-1A-mRNA-1	CAAT-box	CCAAT	2967	5	-	Arabidopsis thaliana	common cis-acting element in promoter and enhancer regions
Sspon.03G0022770-1A-mRNA-1	TGACG-motif	TGACG	403	5	-	Hordeum vulgare	cis-acting regulatory element involved in the MeJA-responsiveness
Sspon.03G0022770-1A-mRNA-1	TGACG-motif	TGACG	1411	5	-	Hordeum vulgare	cis-acting regulatory element involved in the MeJA-responsiveness
Sspon.03G0022770-2B-mRNA-1	CCGTCC-box	CCGTCC	1822	6	-	Petroselinum hortense
Sspon.03G0022770-2B-mRNA-1	as-1	TGACG	700	5	+	Arabidopsis thaliana
Sspon.03G0022770-2B-mRNA-1	as-1	TGACG	1165	5	-	Arabidopsis thaliana
Sspon.03G0022770-2B-mRNA-1	as-1	TGACG	1745	5	+	Arabidopsis thaliana
Sspon.03G0022770-2B-mRNA-1	as-1	TGACG	1791	5	-	Arabidopsis thaliana
Sspon.03G0022770-2B-mRNA-1	Unnamed__6	taTAAATATct	1237	10	+	Zea mays
Sspon.03G0022770-2B-mRNA-1	ABRE3a	TACGTG	2264	6	-	Zea mays
Sspon.03G0022770-2B-mRNA-1	ARE	AAACCA	422	6	-	Zea mays	cis-acting regulatory element essential for the anaerobic induction
Sspon.03G0022770-2B-mRNA-1	ARE	AAACCA	1545	6	+	Zea mays	cis-acting regulatory element essential for the anaerobic induction
Sspon.03G0022770-2B-mRNA-1	ARE	AAACCA	1572	6	-	Zea mays	cis-acting regulatory element essential for the anaerobic induction
Sspon.03G0022770-2B-mRNA-1	WRE3	CCACCT	20	6	+	Pisum sativum
Sspon.03G0022770-2B-mRNA-1	WRE3	CCACCT	225	6	-	Pisum sativum
Sspon.03G0022770-2B-mRNA-1	WRE3	CCACCT	747	6	+	Pisum sativum
Sspon.03G0022770-2B-mRNA-1	G-box	CACGAC	687	6	-	Zea mays	cis-acting regulatory element involved in light responsiveness
Sspon.03G0022770-2B-mRNA-1	G-box	TAAACGTG	839	8	+	Brassica oleracea	cis-acting regulatory element involved in light responsiveness
Sspon.03G0022770-2B-mRNA-1	G-box	TAAACGTG	1061	8	+	Brassica oleracea	cis-acting regulatory element involved in light responsiveness
Sspon.03G0022770-2B-mRNA-1	G-box	CACGAC	1470	6	+	Zea mays	cis-acting regulatory element involved in light responsiveness
Sspon.03G0022770-2B-mRNA-1	G-box	CACGTC	1966	6	+	Zea mays	cis-acting regulatory element involved in light responsiveness
Sspon.03G0022770-2B-mRNA-1	G-box	TACGTG	2264	6	-	Arabidopsis thaliana	cis-acting regulatory element involved in light responsiveness
Sspon.03G0022770-2B-mRNA-1	G-box	CACGTG	2735	6	-	Arabidopsis thaliana	cis-acting regulatory element involved in light responsiveness
Sspon.03G0022770-2B-mRNA-1	Unnamed__2	CCCCGG	2976	6	+	Zea mays
Sspon.03G0022770-2B-mRNA-1	TGACG-motif	TGACG	700	5	+	Hordeum vulgare	cis-acting regulatory element involved in the MeJA-responsiveness
Sspon.03G0022770-2B-mRNA-1	TGACG-motif	TGACG	1165	5	-	Hordeum vulgare	cis-acting regulatory element involved in the MeJA-responsiveness
Sspon.03G0022770-2B-mRNA-1	TGACG-motif	TGACG	1745	5	+	Hordeum vulgare	cis-acting regulatory element involved in the MeJA-responsiveness
Sspon.03G0022770-2B-mRNA-1	TGACG-motif	TGACG	1791	5	-	Hordeum vulgare	cis-acting regulatory element involved in the MeJA-responsiveness
Sspon.03G0022770-2B-mRNA-1	CAAT-box	CAAT	288	4	-	Nicotiana glutinosa
Sspon.03G0022770-2B-mRNA-1	CAAT-box	CAAAT	382	5	-	Pisum sativum	common cis-acting element in promoter and enhancer regions
Sspon.03G0022770-2B-mRNA-1	CAAT-box	CAAT	398	4	-	Nicotiana glutinosa
Sspon.03G0022770-2B-mRNA-1	CAAT-box	CAAT	428	4	-	Nicotiana glutinosa
Sspon.03G0022770-2B-mRNA-1	CAAT-box	CAAAT	462	5	-	Pisum sativum	common cis-acting element in promoter and enhancer regions
Sspon.03G0022770-2B-mRNA-1	CAAT-box	CAAT	826	4	-	Nicotiana glutinosa
Sspon.03G0022770-2B-mRNA-1	CAAT-box	CAAT	834	4	-	Nicotiana glutinosa
Sspon.03G0022770-2B-mRNA-1	CAAT-box	CAAT	1026	4	-	Nicotiana glutinosa
Sspon.03G0022770-2B-mRNA-1	CAAT-box	CAAT	1056	4	-	Nicotiana glutinosa
Sspon.03G0022770-2B-mRNA-1	CAAT-box	CAAT	1114	4	-	Nicotiana glutinosa
Sspon.03G0022770-2B-mRNA-1	CAAT-box	CAAT	1144	4	-	Nicotiana glutinosa
Sspon.03G0022770-2B-mRNA-1	CAAT-box	CAAAT	1287	5	+	Pisum sativum	common cis-acting element in promoter and enhancer regions
Sspon.03G0022770-2B-mRNA-1	CAAT-box	CAAT	1301	4	+	Nicotiana glutinosa
Sspon.03G0022770-2B-mRNA-1	CAAT-box	CAAT	1316	4	-	Nicotiana glutinosa
Sspon.03G0022770-2B-mRNA-1	CAAT-box	CAAAT	1334	5	-	Pisum sativum	common cis-acting element in promoter and enhancer regions
Sspon.03G0022770-2B-mRNA-1	CAAT-box	CAAT	1360	4	+	Nicotiana glutinosa
Sspon.03G0022770-2B-mRNA-1	CAAT-box	CAAT	1378	4	-	Nicotiana glutinosa
Sspon.03G0022770-2B-mRNA-1	CAAT-box	CAAT	1400	4	-	Nicotiana glutinosa
Sspon.03G0022770-2B-mRNA-1	CAAT-box	CAAT	1421	4	-	Nicotiana glutinosa
Sspon.03G0022770-2B-mRNA-1	CAAT-box	CAAT	1463	4	-	Nicotiana glutinosa
Sspon.03G0022770-2B-mRNA-1	CAAT-box	CAAT	1937	4	+	Nicotiana glutinosa
Sspon.03G0022770-2B-mRNA-1	CAAT-box	CAAT	2153	4	+	Nicotiana glutinosa
Sspon.03G0022770-2B-mRNA-1	CAAT-box	TGCCAAC	2176	7	-	Petunia hybrida	common cis-acting element in promoter and enhancer regions
Sspon.03G0022770-2B-mRNA-1	CAAT-box	CAAT	2181	4	+	Nicotiana glutinosa
Sspon.03G0022770-2B-mRNA-1	CAAT-box	CAAT	2305	4	+	Nicotiana glutinosa
Sspon.03G0022770-2B-mRNA-1	CAAT-box	CCAAT	2968	5	-	Arabidopsis thaliana	common cis-acting element in promoter and enhancer regions
Sspon.03G0022770-2B-mRNA-1	MYB-like sequence	TAACCA	1519	6	-	Arabidopsis thaliana
Sspon.03G0022770-2B-mRNA-1	MYB-like sequence	TAACCA	1554	6	+	Arabidopsis thaliana
Sspon.03G0022770-2B-mRNA-1	MYB-like sequence	TAACCA	1582	6	-	Arabidopsis thaliana
Sspon.03G0022770-2B-mRNA-1	C-box	ACGAGCACCGCC	670	11	+	Hordeum vulgare	cis-acting regulatory element involved in light responsiveness
Sspon.03G0022770-2B-mRNA-1	G-Box	CACGTT	841	6	-	Pisum sativum	cis-acting regulatory element involved in light responsiveness
Sspon.03G0022770-2B-mRNA-1	G-Box	CACGTT	1063	6	-	Pisum sativum	cis-acting regulatory element involved in light responsiveness
Sspon.03G0022770-2B-mRNA-1	G-Box	CACGTT	2199	6	+	Pisum sativum	cis-acting regulatory element involved in light responsiveness
Sspon.03G0022770-2B-mRNA-1	G-Box	CACGTGAAA	2732	9	-	Pisum sativum	cis-acting regulatory element involved in light responsiveness
Sspon.03G0022770-2B-mRNA-1	G-Box	CACGTG	2735	6	-	Pisum sativum	cis-acting regulatory element involved in light responsiveness
Sspon.03G0022770-2B-mRNA-1	Myb	CAACTG	153	6	+	Arabidopsis thaliana
Sspon.03G0022770-2B-mRNA-1	Myb	CAACTG	757	6	+	Arabidopsis thaliana
Sspon.03G0022770-2B-mRNA-1	Myb	CAACTG	1849	6	-	Arabidopsis thaliana
Sspon.03G0022770-2B-mRNA-1	Myb	CAACTG	2174	6	-	Arabidopsis thaliana
Sspon.03G0022770-2B-mRNA-1	MBS	CAACTG	153	6	+	Arabidopsis thaliana	MYB binding site involved in drought-inducibility
Sspon.03G0022770-2B-mRNA-1	MBS	CAACTG	757	6	+	Arabidopsis thaliana	MYB binding site involved in drought-inducibility
Sspon.03G0022770-2B-mRNA-1	MBS	CAACTG	1849	6	-	Arabidopsis thaliana	MYB binding site involved in drought-inducibility
Sspon.03G0022770-2B-mRNA-1	MBS	CAACTG	2174	6	-	Arabidopsis thaliana	MYB binding site involved in drought-inducibility
Sspon.03G0022770-2B-mRNA-1	CGTCA-motif	CGTCA	700	5	-	Hordeum vulgare	cis-acting regulatory element involved in the MeJA-responsiveness
Sspon.03G0022770-2B-mRNA-1	CGTCA-motif	CGTCA	1165	5	+	Hordeum vulgare	cis-acting regulatory element involved in the MeJA-responsiveness
Sspon.03G0022770-2B-mRNA-1	CGTCA-motif	CGTCA	1745	5	-	Hordeum vulgare	cis-acting regulatory element involved in the MeJA-responsiveness
Sspon.03G0022770-2B-mRNA-1	CGTCA-motif	CGTCA	1791	5	+	Hordeum vulgare	cis-acting regulatory element involved in the MeJA-responsiveness
Sspon.03G0022770-2B-mRNA-1	AT~TATA-box	TATATA	932	6	+	Arabidopsis thaliana
Sspon.03G0022770-2B-mRNA-1	AT~TATA-box	TATATA	999	6	+	Arabidopsis thaliana
Sspon.03G0022770-2B-mRNA-1	AT~TATA-box	TATATA	1132	6	+	Arabidopsis thaliana
Sspon.03G0022770-2B-mRNA-1	AT~TATA-box	TATATA	1221	6	+	Arabidopsis thaliana
Sspon.03G0022770-2B-mRNA-1	P-box	CCTTTTG	2939	7	+	Oryza sativa	gibberellin-responsive element
Sspon.03G0022770-2B-mRNA-1	CARE	CAACTCAC	1718	8	+	Oryza sativa
Sspon.03G0022770-2B-mRNA-1	TC-rich repeats	GTTTTCTTAC	2091	9	-	Nicotiana tabacum	cis-acting element involved in defense and stress responsiveness
Sspon.03G0022770-2B-mRNA-1	RY-element	CATGCATG	1669	8	-	Helianthus annuus	cis-acting regulatory element involved in seed-specific regulation
Sspon.03G0022770-2B-mRNA-1	GT1-motif	GGTTAAT	1520	7	+	Avena sativa	light responsive element
Sspon.03G0022770-2B-mRNA-1	GT1-motif	GGTTAA	2258	6	-	Arabidopsis thaliana	light responsive element
Sspon.03G0022770-2B-mRNA-1	AAGAA-motif	GAAAGAA	2460	7	+	Avena sativa
Sspon.03G0022770-2B-mRNA-1		motif_sequence	43	4	-	organism	short_function
Sspon.03G0022770-2B-mRNA-1		motif_sequence	77	4	+	organism	short_function
Sspon.03G0022770-2B-mRNA-1		motif_sequence	114	4	-	organism	short_function
Sspon.03G0022770-2B-mRNA-1		motif_sequence	120	4	+	organism	short_function
Sspon.03G0022770-2B-mRNA-1		motif_sequence	208	4	-	organism	short_function
Sspon.03G0022770-2B-mRNA-1		motif_sequence	236	4	-	organism	short_function
Sspon.03G0022770-2B-mRNA-1		motif_sequence	414	4	+	organism	short_function
Sspon.03G0022770-2B-mRNA-1		motif_sequence	483	4	-	organism	short_function
Sspon.03G0022770-2B-mRNA-1		motif_sequence	626	4	+	organism	short_function
Sspon.03G0022770-2B-mRNA-1		motif_sequence	706	4	+	organism	short_function
Sspon.03G0022770-2B-mRNA-1		motif_sequence	778	4	+	organism	short_function
Sspon.03G0022770-2B-mRNA-1		motif_sequence	978	4	+	organism	short_function
Sspon.03G0022770-2B-mRNA-1		motif_sequence	1088	4	+	organism	short_function
Sspon.03G0022770-2B-mRNA-1		motif_sequence	1177	4	+	organism	short_function
Sspon.03G0022770-2B-mRNA-1		motif_sequence	1199	4	+	organism	short_function
Sspon.03G0022770-2B-mRNA-1		motif_sequence	1244	4	+	organism	short_function
Sspon.03G0022770-2B-mRNA-1		motif_sequence	1290	4	+	organism	short_function
Sspon.03G0022770-2B-mRNA-1		motif_sequence	1757	4	+	organism	short_function
Sspon.03G0022770-2B-mRNA-1		motif_sequence	1983	4	+	organism	short_function
Sspon.03G0022770-2B-mRNA-1		motif_sequence	2224	4	+	organism	short_function
Sspon.03G0022770-2B-mRNA-1		motif_sequence	2232	4	+	organism	short_function
Sspon.03G0022770-2B-mRNA-1		motif_sequence	2317	4	+	organism	short_function
Sspon.03G0022770-2B-mRNA-1		motif_sequence	2378	4	-	organism	short_function
Sspon.03G0022770-2B-mRNA-1		motif_sequence	2515	4	+	organism	short_function
Sspon.03G0022770-2B-mRNA-1		motif_sequence	2525	4	+	organism	short_function
Sspon.03G0022770-2B-mRNA-1		motif_sequence	2865	4	+	organism	short_function
Sspon.03G0022770-2B-mRNA-1		motif_sequence	2872	4	+	organism	short_function
Sspon.03G0022770-2B-mRNA-1	Sp1	GGGCGG	540	6	-	Oryza sativa	light responsive element
Sspon.03G0022770-2B-mRNA-1	Sp1	GGGCGG	1818	6	+	Oryza sativa	light responsive element
Sspon.03G0022770-2B-mRNA-1	STRE	AGGGG	2597	5	-	Arabidopsis thaliana
Sspon.03G0022770-2B-mRNA-1	STRE	AGGGG	2887	5	-	Arabidopsis thaliana
Sspon.03G0022770-2B-mRNA-1	Unnamed__4	CTCC	32	4	-	Petroselinum hortense
Sspon.03G0022770-2B-mRNA-1	Unnamed__4	CTCC	125	4	+	Petroselinum hortense
Sspon.03G0022770-2B-mRNA-1	Unnamed__4	CTCC	223	4	-	Petroselinum hortense
Sspon.03G0022770-2B-mRNA-1	Unnamed__4	CTCC	229	4	-	Petroselinum hortense
Sspon.03G0022770-2B-mRNA-1	Unnamed__4	CTCC	609	4	+	Petroselinum hortense
Sspon.03G0022770-2B-mRNA-1	Unnamed__4	CTCC	622	4	+	Petroselinum hortense
Sspon.03G0022770-2B-mRNA-1	Unnamed__4	CTCC	628	4	+	Petroselinum hortense
Sspon.03G0022770-2B-mRNA-1	Unnamed__4	CTCC	1503	4	-	Petroselinum hortense
Sspon.03G0022770-2B-mRNA-1	Unnamed__4	CTCC	1676	4	-	Petroselinum hortense
Sspon.03G0022770-2B-mRNA-1	Unnamed__4	CTCC	1699	4	-	Petroselinum hortense
Sspon.03G0022770-2B-mRNA-1	Unnamed__4	CTCC	1751	4	-	Petroselinum hortense
Sspon.03G0022770-2B-mRNA-1	Unnamed__4	CTCC	1961	4	-	Petroselinum hortense
Sspon.03G0022770-2B-mRNA-1	Unnamed__4	CTCC	2319	4	+	Petroselinum hortense
Sspon.03G0022770-2B-mRNA-1	Unnamed__4	CTCC	2404	4	+	Petroselinum hortense
Sspon.03G0022770-2B-mRNA-1	Unnamed__4	CTCC	2446	4	+	Petroselinum hortense
Sspon.03G0022770-2B-mRNA-1	Unnamed__4	CTCC	2517	4	+	Petroselinum hortense
Sspon.03G0022770-2B-mRNA-1	Unnamed__4	CTCC	2527	4	+	Petroselinum hortense
Sspon.03G0022770-2B-mRNA-1	Unnamed__4	CTCC	2595	4	+	Petroselinum hortense
Sspon.03G0022770-2B-mRNA-1	Unnamed__4	CTCC	2614	4	+	Petroselinum hortense
Sspon.03G0022770-2B-mRNA-1	Unnamed__4	CTCC	2780	4	+	Petroselinum hortense
Sspon.03G0022770-2B-mRNA-1	Unnamed__4	CTCC	2783	4	+	Petroselinum hortense
Sspon.03G0022770-2B-mRNA-1	Unnamed__4	CTCC	2827	4	+	Petroselinum hortense
Sspon.03G0022770-2B-mRNA-1	Unnamed__4	CTCC	2861	4	-	Petroselinum hortense
Sspon.03G0022770-2B-mRNA-1	Unnamed__4	CTCC	2925	4	+	Petroselinum hortense
Sspon.03G0022770-2B-mRNA-1	Unnamed__4	CTCC	2959	4	+	Petroselinum hortense
Sspon.03G0022770-2B-mRNA-1	Unnamed__4	CTCC	3001	4	+	Petroselinum hortense
Sspon.03G0022770-2B-mRNA-1	MYB	CAACCA	365	6	+	Arabidopsis thaliana
Sspon.03G0022770-2B-mRNA-1	MYB	CAACCA	530	6	+	Arabidopsis thaliana
Sspon.03G0022770-2B-mRNA-1	MYB	CAACCA	789	6	+	Arabidopsis thaliana
Sspon.03G0022770-2B-mRNA-1	MYB	CAACCA	1515	6	-	Arabidopsis thaliana
Sspon.03G0022770-2B-mRNA-1	MYB	TAACCA	1519	6	-	Arabidopsis thaliana
Sspon.03G0022770-2B-mRNA-1	MYB	TAACCA	1554	6	+	Arabidopsis thaliana
Sspon.03G0022770-2B-mRNA-1	MYB	TAACCA	1582	6	-	Arabidopsis thaliana
Sspon.03G0022770-2B-mRNA-1	MYB	CAACAG	1947	6	-	Arabidopsis thaliana
Sspon.03G0022770-2B-mRNA-1	MYB	CAACAG	2855	6	-	Arabidopsis thaliana
Sspon.03G0022770-2B-mRNA-1	O2-site	GATGACATGG	2558	9	-	Zea mays	cis-acting regulatory element involved in zein metabolism regulation
Sspon.03G0022770-2B-mRNA-1	LTR	CCGAAA	2927	6	+	Hordeum vulgare	cis-acting element involved in low-temperature responsiveness
Sspon.03G0022770-2B-mRNA-1	TATA-box	TATA	166	4	+	Arabidopsis thaliana	core promoter element around -30 of transcription start
Sspon.03G0022770-2B-mRNA-1	TATA-box	ATATAA	887	6	+	Brassica oleracea	core promoter element around -30 of transcription start
Sspon.03G0022770-2B-mRNA-1	TATA-box	TATA	888	4	+	Arabidopsis thaliana	core promoter element around -30 of transcription start
Sspon.03G0022770-2B-mRNA-1	TATA-box	TATA	911	4	+	Arabidopsis thaliana	core promoter element around -30 of transcription start
Sspon.03G0022770-2B-mRNA-1	TATA-box	ATATAT	931	6	+	Brassica napus	core promoter element around -30 of transcription start
Sspon.03G0022770-2B-mRNA-1	TATA-box	TATATA	932	6	+	Arabidopsis thaliana	core promoter element around -30 of transcription start
Sspon.03G0022770-2B-mRNA-1	TATA-box	TATA	934	4	+	Arabidopsis thaliana	core promoter element around -30 of transcription start
Sspon.03G0022770-2B-mRNA-1	TATA-box	ATATAT	998	6	+	Brassica napus	core promoter element around -30 of transcription start
Sspon.03G0022770-2B-mRNA-1	TATA-box	TATATA	999	6	+	Arabidopsis thaliana	core promoter element around -30 of transcription start
Sspon.03G0022770-2B-mRNA-1	TATA-box	TATA	1001	4	+	Arabidopsis thaliana	core promoter element around -30 of transcription start
Sspon.03G0022770-2B-mRNA-1	TATA-box	TATA	1045	4	+	Arabidopsis thaliana	core promoter element around -30 of transcription start
Sspon.03G0022770-2B-mRNA-1	TATA-box	ATATAT	1110	6	+	Brassica napus	core promoter element around -30 of transcription start
Sspon.03G0022770-2B-mRNA-1	TATA-box	TATA	1111	4	+	Arabidopsis thaliana	core promoter element around -30 of transcription start
Sspon.03G0022770-2B-mRNA-1	TATA-box	ATATAT	1131	6	+	Brassica napus	core promoter element around -30 of transcription start
Sspon.03G0022770-2B-mRNA-1	TATA-box	TATATA	1132	6	+	Arabidopsis thaliana	core promoter element around -30 of transcription start
Sspon.03G0022770-2B-mRNA-1	TATA-box	ATATAT	1133	6	+	Brassica napus	core promoter element around -30 of transcription start
Sspon.03G0022770-2B-mRNA-1	TATA-box	TATA	1134	4	+	Arabidopsis thaliana	core promoter element around -30 of transcription start
Sspon.03G0022770-2B-mRNA-1	TATA-box	ATATAT	1220	6	+	Brassica napus	core promoter element around -30 of transcription start
Sspon.03G0022770-2B-mRNA-1	TATA-box	TATATA	1221	6	+	Arabidopsis thaliana	core promoter element around -30 of transcription start
Sspon.03G0022770-2B-mRNA-1	TATA-box	TATA	1223	4	+	Arabidopsis thaliana	core promoter element around -30 of transcription start
Sspon.03G0022770-2B-mRNA-1	TATA-box	ATATAT	1374	6	+	Brassica napus	core promoter element around -30 of transcription start
Sspon.03G0022770-2B-mRNA-1	TATA-box	TATA	1375	4	+	Arabidopsis thaliana	core promoter element around -30 of transcription start
Sspon.03G0022770-2B-mRNA-1	TATA-box	TATA	2134	4	-	Arabidopsis thaliana	core promoter element around -30 of transcription start
Sspon.03G0022770-2B-mRNA-1	TATA-box	TATA	2161	4	-	Arabidopsis thaliana	core promoter element around -30 of transcription start
Sspon.03G0022770-2B-mRNA-1	TATA-box	ccTATAAAaa	2785	9	+	Arabidopsis thaliana	core promoter element around -30 of transcription start
Sspon.03G0022770-2B-mRNA-1	GC-motif	CCCCCG	693	6	+	Zea mays	enhancer-like element involved in anoxic specific inducibility
Sspon.03G0022770-2B-mRNA-1	MYC	CATGTG	99	6	+	Arabidopsis thaliana
Sspon.03G0022770-2B-mRNA-1	MYC	CATGTG	2559	6	+	Arabidopsis thaliana
Sspon.03G0022770-2B-mRNA-1	CCGTCC motif	CCGTCC	1822	6	-	Nicotiana tabacum
Sspon.03G0022770-2B-mRNA-1	CCAAT-box	CAACGG	219	6	+	Hordeum vulgare	MYBHv1 binding site
Sspon.03G0022770-2B-mRNA-1	CCAAT-box	CAACGG	1539	6	+	Hordeum vulgare	MYBHv1 binding site
Sspon.03G0022770-2B-mRNA-1	CCAAT-box	CAACGG	1919	6	-	Hordeum vulgare	MYBHv1 binding site
Sspon.03G0022770-2B-mRNA-1	ABRE4	CACGTA	2264	6	+	Zea mays
Sspon.03G0022770-2B-mRNA-1	MRE	AACCTAA	1408	7	+	Petroselinum crispum	MYB binding site involved in light responsiveness
Sspon.03G0022770-2B-mRNA-1	GCN4_motif	TGAGTCA	2539	7	-	Oryza sativa	cis-regulatory element involved in endosperm expression
Sspon.03G0022770-2B-mRNA-1	TCA-element	CCATCTTTTT	647	9	+	Nicotiana tabacum	cis-acting element involved in salicylic acid responsiveness
Sspon.03G0022770-2B-mRNA-1	TCA	TCATCTTCAT	2523	9	+	Pisum sativum
Sspon.03G0022770-2B-mRNA-1	Myb-binding site	CAACAG	1947	6	-	Nicotiana tabacum
Sspon.03G0022770-2B-mRNA-1	Myb-binding site	CAACAG	2855	6	-	Nicotiana tabacum
Sspon.03G0022770-2B-mRNA-1	Box 4	ATTAAT	1459	6	+	Petroselinum crispum	part of a conserved DNA module involved in light responsiveness
Sspon.03G0022770-2B-mRNA-1	ABRE	CGTACGTGCA	667	9	+	Hordeum vulgare	cis-acting element involved in the abscisic acid responsiveness
Sspon.03G0022770-2B-mRNA-1	ABRE	ACGTG	842	5	+	Arabidopsis thaliana	cis-acting element involved in the abscisic acid responsiveness
Sspon.03G0022770-2B-mRNA-1	ABRE	ACGTG	1064	5	+	Arabidopsis thaliana	cis-acting element involved in the abscisic acid responsiveness
[truncated: 2,402 more rows]

## Sheet: Table S5
Table S5 The HXK gene family from different species.
Species	Gene name	Gene ID
Arabidopsis thaliana	AtHXK1	AT4G29130
Arabidopsis thaliana	AtHXK2	AT2G19860
Arabidopsis thaliana	AtHXK3	AT1G47840
Arabidopsis thaliana	AtHKL1	AT1G50460
Arabidopsis thaliana	AtHKL2	AT3G20040
Arabidopsis thaliana	AtHKL3	AT4G37840
Oryza sativa	OsHXK1	Os07g0446800
Oryza sativa	OsHXK2	Os05g0532600
Oryza sativa	OsHXK3	Os01g0940100
Oryza sativa	OsHXK4	Os07g0197100
Oryza sativa	OsHXK5	Os05g0522500
Oryza sativa	OsHXK6	Os01g0742500
Oryza sativa	OsHXK7	Os05g0187100
Oryza sativa	OsHXK8	Os01g0190400
Oryza sativa	OsHXK9	Os01g0722700
Oryza sativa	OsHXK10	Os05g0375100
Zea mays	ZmHXK3a	GRMZM2G068913_P01
Zea mays	ZmHXK3b	GRMZM2G467069_P01
Zea mays	ZmHXK4	GRMZM2G058745_P01
Zea mays	ZmHXK5	GRMZM2G432801_P01
Zea mays	ZmHXK6	GRMZM5G856653_P01
Zea mays	ZmHXK7	GRMZM2G051806_P01
Zea mays	ZmHXK8	GRMZM2G104081_P01
Zea mays	ZmHXK9	GRMZM2G171373_P01
Zea mays	ZmHXK10	GRMZM2G046686_P01
Brassica napus	BnHXK1	BnaA09g10080D
Brassica napus	BnHXK2	BnaC09g10170D
Brassica napus	BnHXK3	BnaC07g01200D
Brassica napus	BnHXK4	BnaA07g00920D
Brassica napus	BnHXK5	BnaA10g05030D
Brassica napus	BnHXK6	BnaC06g01220D
Brassica napus	BnHXK7	BnaA08g02130D
Brassica napus	BnHXK8	BnaC05g32490D
Brassica napus	BnHXK9	BnaA06g02800D
Brassica napus	BnHXK10	BnaC06g03650D
Brassica napus	BnHXK11	BnaC03g68660D
Brassica napus	BnHXK12	BnaA05g19110D
Brassica napus	BnHXK13	BnaCnng58160D
Brassica napus	BnHXK14	BnaC05g26650D
Brassica napus	BnHXK15	BnaA05g15840D
Brassica napus	BnHXK16	BnaC03g61220D
Brassica napus	BnHXK17	BnaA08g15820D
Brassica napus	BnHXK18	BnaA01g00240D
Brassica napus	BnHXK19	BnaC01g01180D
Nicotiana tabacum	NtHXK1	AY664010
Nicotiana tabacum	NtHXK1a	AY553214
Nicotiana tabacum	NtHXK2	AY553215
Nicotiana tabacum	NtHXK3	AY553216
Nicotiana tabacum	NtHXK4a	AY553217
Nicotiana tabacum	NtHXK4b	AY553218
Nicotiana tabacum	NtHXK5	AY553219
Nicotiana tabacum	NtHXK6	found when the AtHXK2 cDNA sequence was used as a probe
Nicotiana tabacum	NtHXK7	AY664010
Gossypium hirsutum	GhHXK1	GhM_A05G1470.1
Gossypium hirsutum	GhHXK2	GhM_A06G0048.1
Gossypium hirsutum	GhHXK3	GhM_A06G0798.1
Gossypium hirsutum	GhHXK4	GhM_A09G1097.1
Gossypium hirsutum	GhHXK5	GhM_A10G0721.1
Gossypium hirsutum	GhHXK6	GhM_A11G0599.1
Gossypium hirsutum	GhHXK7	GhM_A13G2576.1
Gossypium hirsutum	GhHXK8	GhM_A13G2808.1
Gossypium hirsutum	GhHXK9	GhM_D05G1484.1
Gossypium hirsutum	GhHXK10	GhM_D06G0045.1
Gossypium hirsutum	GhHXK11	GhM_D06G0803.1
Gossypium hirsutum	GhHXK12	GhM_D09G1032.1
Gossypium hirsutum	GhHXK13	GhM_D10G0700.1
Gossypium hirsutum	GhHXK14	GhM_D10G0701.1
Gossypium hirsutum	GhHXK15	GhM_D11G0594.1
Gossypium hirsutum	GhHXK16	GhM_D13G2490.1
Gossypium hirsutum	GhHXK17	GhM_D13G2694.1
